# Supplementary material for: miRbiom: Machine-learning on Bayesian causal nets of RBP-miRNA interactions successfully predicts miRNA profiles
Source: PLoS One. 2021 Oct 12;16(10):e0258550. doi: 10.1371/journal.pone.0258550 (PMC8509996; doi:10.1371/journal.pone.0258550)
Supplement: S1 Table — This table contained the accession id, study id, different clip-seq variants and different experimental conditions of each RBP. (XLSX) [file pone.0258550.s001.xlsx]

## Sheet: Table S1
Table S1: Detailed description of CLIP-seq datasets used in this study for different RBPs. This table contained the accession id, study id, different clip-seq variants and different experimental conditions of each RBP.
RBP	Experiments	AccessionNumber	Study_ID	Cell-line/Tissue
SLTM	eCLIP	ENCFF396BVL	ENCSR000SSH	K562_celline_normal
SLTM	eCLIP	ENCFF712SXL	ENCSR000SSH	K562_celline_normal
FAM120A	eCLIP	ENCFF184QYU	ENCSR006OEQ	K562_celline_normal
FAM120A	eCLIP	ENCFF499ZKI	ENCSR006OEQ	K562_celline_normal
FKBP4	eCLIP	ENCFF141QHH	ENCSR018ZUE	HepG2_celline_normal
FKBP4	eCLIP	ENCFF802VWZ	ENCSR018ZUE	HepG2_celline_normal
EIF3G	eCLIP	ENCFF605PZM	ENCSR023PKW	K562_celline_normal
EIF3G	eCLIP	ENCFF724QGF	ENCSR023PKW	K562_celline_normal
DDX21	eCLIP	ENCFF455REV	ENCSR040QLV	K562_celline_normal
DDX21	eCLIP	ENCFF655QSG	ENCSR040QLV	K562_celline_normal
EIF3D	eCLIP	ENCFF576OQO	ENCSR041NUV	HepG2_celline_normal
EIF3D	eCLIP	ENCFF678TXO	ENCSR041NUV	HepG2_celline_normal
TIA1	eCLIP	ENCFF080VML	ENCSR057DWB	K562_celline_normal
TIA1	eCLIP	ENCFF581EBE	ENCSR057DWB	K562_celline_normal
SBDS	eCLIP	ENCFF281FSP	ENCSR059CWF	K562_celline_normal
SBDS	eCLIP	ENCFF635ASG	ENCSR059CWF	K562_celline_normal
SND1	eCLIP	ENCFF296HGS	ENCSR061EVO	HepG2_celline_normal
SND1	eCLIP	ENCFF655NIG	ENCSR061EVO	HepG2_celline_normal
DGCR8	eCLIP	ENCFF414UFZ	ENCSR061SZV	HepG2_celline_normal
DGCR8	eCLIP	ENCFF960NPN	ENCSR061SZV	HepG2_celline_normal
IGF2BP2	eCLIP	ENCFF589JKO	ENCSR062NNB	K562_celline_normal
IGF2BP2	eCLIP	ENCFF904VAH	ENCSR062NNB	K562_celline_normal
FUS	eCLIP	ENCFF210ZRQ	ENCSR069EVH	K562_celline_normal
FUS	eCLIP	ENCFF341YQM	ENCSR069EVH	K562_celline_normal
NSUN2	eCLIP	ENCFF790KXQ	ENCSR081JYH	K562_celline_normal
NSUN2	eCLIP	ENCFF862LPP	ENCSR081JYH	K562_celline_normal
PRPF8	eCLIP	ENCFF205BLM	ENCSR121NVA	HepG2_celline_normal
PRPF8	eCLIP	ENCFF672HFP	ENCSR121NVA	HepG2_celline_normal
SND1	eCLIP	ENCFF351QXF	ENCSR128VXC	K562_celline_normal
SND1	eCLIP	ENCFF867TFQ	ENCSR128VXC	K562_celline_normal
HNRNPA1	eCLIP	ENCFF571IRN	ENCSR154HRN	K562_celline_normal
HNRNPA1	eCLIP	ENCFF876SGL	ENCSR154HRN	K562_celline_normal
U2AF2	eCLIP	ENCFF033XVX	ENCSR202BFN	HepG2_celline_normal
U2AF2	eCLIP	ENCFF358STL	ENCSR202BFN	HepG2_celline_normal
FXR2	eCLIP	ENCFF039HYM	ENCSR224QWC	K562_celline_normal
FXR2	eCLIP	ENCFF459RQT	ENCSR224QWC	K562_celline_normal
HNRNPU	eCLIP	ENCFF125EPG	ENCSR240MVJ	HepG2_celline_normal
HNRNPU	eCLIP	ENCFF587PLY	ENCSR240MVJ	HepG2_celline_normal
HNRNPC	eCLIP	ENCFF048BIQ	ENCSR249ROI	K562_celline_normal
HNRNPC	eCLIP	ENCFF935AZO	ENCSR249ROI	K562_celline_normal
GTF2F1	eCLIP	ENCFF157WNL	ENCSR265ZIS	HepG2_celline_normal
GTF2F1	eCLIP	ENCFF400HJB	ENCSR265ZIS	HepG2_celline_normal
SF3B4	eCLIP	ENCFF095KWC	ENCSR267OLV	K562_celline_normal
SF3B4	eCLIP	ENCFF173BOO	ENCSR267OLV	K562_celline_normal
HNRNPM	eCLIP	ENCFF633FLY	ENCSR267UCX	HepG2_celline_normal
HNRNPM	eCLIP	ENCFF950RRY	ENCSR267UCX	HepG2_celline_normal
HNRNPK	eCLIP	ENCFF405ESF	ENCSR268ETU	K562_celline_normal
HNRNPK	eCLIP	ENCFF894NKS	ENCSR268ETU	K562_celline_normal
SF3B4	eCLIP	ENCFF040BYE	ENCSR279UJF	HepG2_celline_normal
SF3B4	eCLIP	ENCFF483VLR	ENCSR279UJF	HepG2_celline_normal
MATR3	eCLIP	ENCFF601NWD	ENCSR290VLT	HepG2_celline_normal
MATR3	eCLIP	ENCFF619UHD	ENCSR290VLT	HepG2_celline_normal
RBM22	eCLIP	ENCFF045LAO	ENCSR295OKT	K562_celline_normal
RBM22	eCLIP	ENCFF391IBH	ENCSR295OKT	K562_celline_normal
DKC1	eCLIP	ENCFF252TQP	ENCSR301TFY	HepG2_celline_normal
DKC1	eCLIP	ENCFF732TFX	ENCSR301TFY	HepG2_celline_normal
GNL3	eCLIP	ENCFF372XJQ	ENCSR301UQM	K562_celline_normal
GNL3	eCLIP	ENCFF484XJQ	ENCSR301UQM	K562_celline_normal
EIF4G2	eCLIP	ENCFF626NQT	ENCSR307YIW	K562_celline_normal
EIF4G2	eCLIP	ENCFF996PFW	ENCSR307YIW	K562_celline_normal
TRA2A	eCLIP	ENCFF372BZV	ENCSR314UMJ	HepG2_celline_normal
TRA2A	eCLIP	ENCFF745EHU	ENCSR314UMJ	HepG2_celline_normal
TIAL1	eCLIP	ENCFF413UKK	ENCSR322HHA	HepG2_celline_normal
TIAL1	eCLIP	ENCFF902OZA	ENCSR322HHA	HepG2_celline_normal
U2AF1	eCLIP	ENCFF059KEP	ENCSR328LLU	HepG2_celline_normal
U2AF1	eCLIP	ENCFF755DUB	ENCSR328LLU	HepG2_celline_normal
SF3A3	eCLIP	ENCFF410PJY	ENCSR331MIC	HepG2_celline_normal
SF3A3	eCLIP	ENCFF807GZY	ENCSR331MIC	HepG2_celline_normal
FMR1	eCLIP	ENCFF525EHR	ENCSR331VNX	K562_celline_normal
FMR1	eCLIP	ENCFF693DNX	ENCSR331VNX	K562_celline_normal
SAFB	eCLIP	ENCFF112CRX	ENCSR337XGI	HepG2_celline_normal
SAFB	eCLIP	ENCFF535RVD	ENCSR337XGI	HepG2_celline_normal
PCBP2	eCLIP	ENCFF547AHN	ENCSR339FUY	HepG2_celline_normal
PCBP2	eCLIP	ENCFF803QKO	ENCSR339FUY	HepG2_celline_normal
SLTM	eCLIP	ENCFF021KOR	ENCSR351PVI	HepG2_celline_normal
SLTM	eCLIP	ENCFF201XIY	ENCSR351PVI	HepG2_celline_normal
TRA2A	eCLIP	ENCFF159MVB	ENCSR365NVO	K562_celline_normal
TRA2A	eCLIP	ENCFF846XXE	ENCSR365NVO	K562_celline_normal
QKI	eCLIP	ENCFF012WMS	ENCSR366YOG	K562_celline_normal
QKI	eCLIP	ENCFF698BKX	ENCSR366YOG	K562_celline_normal
HNRNPU	eCLIP	ENCFF173RZH	ENCSR368GER	adrenal_gland
HNRNPU	eCLIP	ENCFF669JAT	ENCSR368GER	adrenal_gland
SMNDC1	eCLIP	ENCFF110YDG	ENCSR373ODC	HepG2_celline_normal
SMNDC1	eCLIP	ENCFF125BMO	ENCSR373ODC	HepG2_celline_normal
PTBP1	eCLIP	ENCFF295MQP	ENCSR384KAN	HepG2_celline_normal
PTBP1	eCLIP	ENCFF386UIG	ENCSR384KAN	HepG2_celline_normal
CSTF2	eCLIP	ENCFF399CRA	ENCSR384MWO	HepG2_celline_normal
CSTF2	eCLIP	ENCFF616EZQ	ENCSR384MWO	HepG2_celline_normal
HNRNPM	eCLIP	ENCFF050PTL	ENCSR412NOW	K562_celline_normal
HNRNPM	eCLIP	ENCFF379LZD	ENCSR412NOW	K562_celline_normal
SRSF1	eCLIP	ENCFF664EPV	ENCSR432XUP	K562_celline_normal
SRSF1	eCLIP	ENCFF696TJG	ENCSR432XUP	K562_celline_normal
ILF3	eCLIP	ENCFF098RFI	ENCSR438KWZ	K562_celline_normal
ILF3	eCLIP	ENCFF889XJU	ENCSR438KWZ	K562_celline_normal
MATR3	eCLIP	ENCFF014KBZ	ENCSR440SUX	K562_celline_normal
MATR3	eCLIP	ENCFF162SAS	ENCSR440SUX	K562_celline_normal
UPF1	eCLIP	ENCFF701TPG	ENCSR456ASB	K562_celline_normal
UPF1	eCLIP	ENCFF948AOR	ENCSR456ASB	K562_celline_normal
RBM22	eCLIP	ENCFF051SNH	ENCSR456JJQ	HepG2_celline_normal
RBM22	eCLIP	ENCFF169EKN	ENCSR456JJQ	HepG2_celline_normal
LARP7	eCLIP	ENCFF476VSU	ENCSR456KXI	K562_celline_normal
LARP7	eCLIP	ENCFF863HRM	ENCSR456KXI	K562_celline_normal
FUS	eCLIP	ENCFF177YJA	ENCSR464OSH	HepG2_celline_normal
FUS	eCLIP	ENCFF181DXK	ENCSR464OSH	HepG2_celline_normal
SRSF7	eCLIP	ENCFF149XNS	ENCSR468FSW	K562_celline_normal
SRSF7	eCLIP	ENCFF937IVH	ENCSR468FSW	K562_celline_normal
SLBP	eCLIP	ENCFF218ZEI	ENCSR483NOP	K562_celline_normal
SLBP	eCLIP	ENCFF511HSJ	ENCSR483NOP	K562_celline_normal
SAFB	eCLIP	ENCFF722JMT	ENCSR484LAB	K562_celline_normal
SAFB	eCLIP	ENCFF973VXO	ENCSR484LAB	K562_celline_normal
BCCIP	eCLIP	ENCFF081LVD	ENCSR485QCG	HepG2_celline_normal
BCCIP	eCLIP	ENCFF690EFW	ENCSR485QCG	HepG2_celline_normal
RBM5	eCLIP	ENCFF545KJU	ENCSR489ABS	HepG2_celline_normal
RBM5	eCLIP	ENCFF723UHT	ENCSR489ABS	HepG2_celline_normal
SRSF7	eCLIP	ENCFF558CNE	ENCSR513NDD	HepG2_celline_normal
SRSF7	eCLIP	ENCFF743ZXA	ENCSR513NDD	HepG2_celline_normal
HNRNPU	eCLIP	ENCFF025YVA	ENCSR520BZQ	K562_celline_normal
HNRNPU	eCLIP	ENCFF197OBL	ENCSR520BZQ	K562_celline_normal
CPSF6	eCLIP	ENCFF550ZSZ	ENCSR532VUB	K562_celline_normal
CPSF6	eCLIP	ENCFF751GZQ	ENCSR532VUB	K562_celline_normal
PRPF8	eCLIP	ENCFF558FAR	ENCSR534YOI	K562_celline_normal
PRPF8	eCLIP	ENCFF987VDX	ENCSR534YOI	K562_celline_normal
UPF1	eCLIP	ENCFF699EEF	ENCSR539BEV	HepG2_celline_normal
UPF1	eCLIP	ENCFF811KHK	ENCSR539BEV	HepG2_celline_normal
TROVE2	eCLIP	ENCFF063MVN	ENCSR539ZTS	K562_celline_normal
TROVE2	eCLIP	ENCFF294FZI	ENCSR539ZTS	K562_celline_normal
HNRNPC	eCLIP	ENCFF162FHQ	ENCSR550DVK	HepG2_celline_normal
HNRNPC	eCLIP	ENCFF630YNF	ENCSR550DVK	HepG2_celline_normal
TAF15	eCLIP	ENCFF044RGH	ENCSR568DZW	K562_celline_normal
TAF15	eCLIP	ENCFF501PCN	ENCSR568DZW	K562_celline_normal
QKI	eCLIP	ENCFF567ADV	ENCSR570WLM	HepG2_celline_normal
QKI	eCLIP	ENCFF862YVK	ENCSR570WLM	HepG2_celline_normal
HNRNPUL1	eCLIP	ENCFF426AQN	ENCSR571VHI	K562_celline_normal
HNRNPUL1	eCLIP	ENCFF523RZH	ENCSR571VHI	K562_celline_normal
DDX42	eCLIP	ENCFF106FPU	ENCSR576SHT	K562_celline_normal
DDX42	eCLIP	ENCFF220NDA	ENCSR576SHT	K562_celline_normal
TARDBP	eCLIP	ENCFF524PYO	ENCSR584TCR	K562_celline_normal
TARDBP	eCLIP	ENCFF923ZPC	ENCSR584TCR	K562_celline_normal
TIA1	eCLIP	ENCFF258DPQ	ENCSR623VEQ	HepG2_celline_normal
TIA1	eCLIP	ENCFF681JJG	ENCSR623VEQ	HepG2_celline_normal
KHDRBS1	eCLIP	ENCFF778POI	ENCSR628IDK	K562_celline_normal
KHDRBS1	eCLIP	ENCFF787ROO	ENCSR628IDK	K562_celline_normal
DGCR8	eCLIP	ENCFF302YYD	ENCSR634MFO	adrenal_gland
DGCR8	eCLIP	ENCFF465QEM	ENCSR634MFO	adrenal_gland
DDX3X	eCLIP	ENCFF402KOO	ENCSR648LAH	HepG2_celline_normal
DDX3X	eCLIP	ENCFF957SIF	ENCSR648LAH	HepG2_celline_normal
DROSHA	eCLIP	ENCFF233UZH	ENCSR653HQC	K562_celline_normal
DROSHA	eCLIP	ENCFF773TEA	ENCSR653HQC	K562_celline_normal
XRN2	eCLIP	ENCFF584DZW	ENCSR655NZA	HepG2_celline_normal
XRN2	eCLIP	ENCFF689OKB	ENCSR655NZA	HepG2_celline_normal
XRN2	eCLIP	ENCFF794JUI	ENCSR657TZB	K562_celline_normal
XRN2	eCLIP	ENCFF862IYK	ENCSR657TZB	K562_celline_normal
SMNDC1	eCLIP	ENCFF253SPF	ENCSR658IQB	K562_celline_normal
SMNDC1	eCLIP	ENCFF770DEI	ENCSR658IQB	K562_celline_normal
PUM2	eCLIP	ENCFF231WHF	ENCSR661ICQ	K562_celline_normal
PUM2	eCLIP	ENCFF732EQX	ENCSR661ICQ	K562_celline_normal
HNRNPL	eCLIP	ENCFF518JBW	ENCSR724RDN	HepG2_celline_normal
HNRNPL	eCLIP	ENCFF607WID	ENCSR724RDN	HepG2_celline_normal
GTF2F1	eCLIP	ENCFF864GYL	ENCSR736AAG	K562_celline_normal
GTF2F1	eCLIP	ENCFF985HWL	ENCSR736AAG	K562_celline_normal
IGF2BP1	eCLIP	ENCFF427IMN	ENCSR744GEU	HepG2_celline_normal
IGF2BP1	eCLIP	ENCFF777OWL	ENCSR744GEU	HepG2_celline_normal
HNRNPUL1	eCLIP	ENCFF536XVW	ENCSR755TJC	HepG2_celline_normal
HNRNPUL1	eCLIP	ENCFF956ELY	ENCSR755TJC	HepG2_celline_normal
RBFOX2	eCLIP	ENCFF296GDR	ENCSR756CKJ	K562_celline_normal
RBFOX2	eCLIP	ENCFF537RYR	ENCSR756CKJ	K562_celline_normal
HNRNPA1	eCLIP	ENCFF330OFU	ENCSR769UEW	HepG2_celline_normal
HNRNPA1	eCLIP	ENCFF690NVV	ENCSR769UEW	HepG2_celline_normal
SRSF9	eCLIP	ENCFF460TAE	ENCSR773KRC	HepG2_celline_normal
SRSF9	eCLIP	ENCFF651VGM	ENCSR773KRC	HepG2_celline_normal
FXR1	eCLIP	ENCFF830ZKB	ENCSR774RFN	K562_celline_normal
FXR1	eCLIP	ENCFF949QUY	ENCSR774RFN	K562_celline_normal
ILF3	eCLIP	ENCFF245KXT	ENCSR786TSC	HepG2_celline_normal
ILF3	eCLIP	ENCFF702XFC	ENCSR786TSC	HepG2_celline_normal
HNRNPL	eCLIP	ENCFF775AIE	ENCSR795CAI	K562_celline_normal
HNRNPL	eCLIP	ENCFF993XXG	ENCSR795CAI	K562_celline_normal
HNRNPK	eCLIP	ENCFF198ISB	ENCSR828ZID	HepG2_celline_normal
HNRNPK	eCLIP	ENCFF553XCL	ENCSR828ZID	HepG2_celline_normal
DROSHA	eCLIP	ENCFF401NJF	ENCSR834YLD	HepG2_celline_normal
DROSHA	eCLIP	ENCFF413DZP	ENCSR834YLD	HepG2_celline_normal
CSTF2T	eCLIP	ENCFF513VDW	ENCSR840DRD	K562_celline_normal
CSTF2T	eCLIP	ENCFF859CZM	ENCSR840DRD	K562_celline_normal
TAF15	eCLIP	ENCFF420FTB	ENCSR841EQA	HepG2_celline_normal
TAF15	eCLIP	ENCFF701ZSE	ENCSR841EQA	HepG2_celline_normal
LIN28B	eCLIP	ENCFF284RSI	ENCSR861GYE	HepG2_celline_normal
LIN28B	eCLIP	ENCFF756VXR	ENCSR861GYE	HepG2_celline_normal
NONO	eCLIP	ENCFF351ATM	ENCSR861PAR	K562_celline_normal
NONO	eCLIP	ENCFF888NYK	ENCSR861PAR	K562_celline_normal
U2AF1	eCLIP	ENCFF132PVT	ENCSR862QCH	K562_celline_normal
U2AF1	eCLIP	ENCFF314SWS	ENCSR862QCH	K562_celline_normal
NPM1	eCLIP	ENCFF945CYO	ENCSR867DSZ	K562_celline_normal
NPM1	eCLIP	ENCFF954XWJ	ENCSR867DSZ	K562_celline_normal
YWHAG	eCLIP	ENCFF052ORJ	ENCSR867ZVK	K562_celline_normal
YWHAG	eCLIP	ENCFF186FHG	ENCSR867ZVK	K562_celline_normal
EWSR1	eCLIP	ENCFF842YPC	ENCSR887LPK	K562_celline_normal
EWSR1	eCLIP	ENCFF975NJX	ENCSR887LPK	K562_celline_normal
U2AF2	eCLIP	ENCFF835KXL	ENCSR893RAV	K562_celline_normal
U2AF2	eCLIP	ENCFF936JSP	ENCSR893RAV	K562_celline_normal
CSTF2T	eCLIP	ENCFF208OVE	ENCSR919HSE	HepG2_celline_normal
CSTF2T	eCLIP	ENCFF562AZL	ENCSR919HSE	HepG2_celline_normal
DDX3X	eCLIP	ENCFF343OME	ENCSR930BZL	K562_celline_normal
DDX3X	eCLIP	ENCFF969SMQ	ENCSR930BZL	K562_celline_normal
SAFB2	eCLIP	ENCFF402QLV	ENCSR943MHU	K562_celline_normal
SAFB2	eCLIP	ENCFF734RGL	ENCSR943MHU	K562_celline_normal
DGCR8	eCLIP	ENCFF023RGT	ENCSR947JVR	K562_celline_normal
DGCR8	eCLIP	ENCFF843HDQ	ENCSR947JVR	K562_celline_normal
LARP7	eCLIP	ENCFF086NCN	ENCSR961OKA	HepG2_celline_normal
LARP7	eCLIP	ENCFF345DPL	ENCSR961OKA	HepG2_celline_normal
LIN28B	eCLIP	ENCFF068KXE	ENCSR970NKP	K562_celline_normal
LIN28B	eCLIP	ENCFF492GWE	ENCSR970NKP	K562_celline_normal
FXR2	eCLIP	ENCFF157JBC	ENCSR973HOJ	HepG2_celline_normal
FXR2	eCLIP	ENCFF500VOG	ENCSR973HOJ	HepG2_celline_normal
IGF2BP1	eCLIP	ENCFF449VXW	ENCSR975KIR	K562_celline_normal
IGF2BP1	eCLIP	ENCFF544NQL	ENCSR975KIR	K562_celline_normal
PTBP1	eCLIP	ENCFF659RKW	ENCSR981WKN	K562_celline_normal
PTBP1	eCLIP	ENCFF765BPN	ENCSR981WKN	K562_celline_normal
RBFOX2	eCLIP	ENCFF170YQV	ENCSR987FTF	HepG2_celline_normal
RBFOX2	eCLIP	ENCFF239CML	ENCSR987FTF	HepG2_celline_normal
FAM120A	eCLIP	ENCFF704TQZ	ENCSR987NYS	HepG2_celline_normal
FAM120A	eCLIP	ENCFF889YGM	ENCSR987NYS	HepG2_celline_normal
SRSF1	eCLIP	ENCFF418ZXO	ENCSR989VIY	HepG2_celline_normal
SRSF1	eCLIP	ENCFF867TIG	ENCSR989VIY	HepG2_celline_normal
TROVE2	eCLIP	ENCFF527CKN	ENCSR993FMY	HepG2_celline_normal
TROVE2	eCLIP	ENCFF580PEL	ENCSR993FMY	HepG2_celline_normal
IGF2BP3	eCLIP	ENCFF015NHN	ENCSR993OLA	HepG2_celline_normal
IGF2BP3	eCLIP	ENCFF270FPU	ENCSR993OLA	HepG2_celline_normal
TIA1	iCLIP	ERR039774	ERP000805	HeLa_cell_normal
TIA1	iCLIP	ERR039775	ERP000805	HeLa_cell_normal
TIA1	iCLIP	ERR039776	ERP000805	HeLa_cell_normal
TIA1	iCLIP	ERR039777	ERP000805	HeLa_cell_normal
TIA1	iCLIP	ERR039778	ERP000805	HeLa_cell_normal
TIAL1	iCLIP	ERR039779	ERP000805	HeLa_cell_normal
TIAL1	iCLIP	ERR039780	ERP000805	HeLa_cell_normal
TIAL1	iCLIP	ERR039781	ERP000805	HeLa_cell_normal
TIAL1	iCLIP	ERR039782	ERP000805	HeLa_cell_normal
TIAL1	iCLIP	ERR039783	ERP000805	HeLa_cell_normal
TIAL1	iCLIP	ERR039784	ERP000805	HeLa_cell_normal
TIAL1	iCLIP	ERR039785	ERP000805	HeLa_cell_normal
TIA1	iCLIP	ERR039787	ERP000805	HeLa_cell_normal
TIAL1	iCLIP	ERR039788	ERP000805	HeLa_cell_normal
TIAL1	iCLIP	ERR039789	ERP000805	HeLa_cell_normal
TARDBP	iCLIP	ERR039842	ERP000816	Brain_tissue
TARDBP	iCLIP	ERR039843	ERP000816	Brain_tissue
TARDBP	iCLIP	ERR039844	ERP000816	Brain_tissue
TARDBP	iCLIP	ERR039845	ERP000816	Brain_tissue
TARDBP	iCLIP	ERR039846	ERP000816	Brain_tissue
TARDBP	iCLIP	ERR039848	ERP000816	Brain_tissue
TARDBP	iCLIP	ERR039849	ERP000816	Brain_tissue
TARDBP	iCLIP	ERR039851	ERP000816	Brain_tissue
TARDBP	iCLIP	ERR039852	ERP000816	Brain_tissue
TARDBP	iCLIP	ERR039853	ERP000816	Brain_tissue
TARDBP	iCLIP	ERR039854	ERP000816	Brain_tissue
TARDBP	iCLIP	ERR039855	ERP000816	Brain_tissue
RNPS1	iCLIP	ERR1201429	ERP013821	HeLa_cell_normal
RNPS1	iCLIP	ERR1201430	ERP013821	HeLa_cell_normal
RNPS1	iCLIP	ERR1201431	ERP013821	HeLa_cell_normal
RNPS1	iCLIP	ERR1201432	ERP013821	HeLa_cell_normal
RNPS1	iCLIP	ERR1201433	ERP013821	HeLa_cell_normal
RNPS1	iCLIP	ERR1201434	ERP013821	HeLa_cell_normal
RNPS1	iCLIP	ERR1201435	ERP013821	HeLa_cell_normal
RNPS1	iCLIP	ERR1201436	ERP013821	HeLa_cell_normal
RNPS1	iCLIP	ERR1201437	ERP013821	HeLa_cell_normal
RNPS1	iCLIP	ERR1201438	ERP013821	HeLa_cell_normal
RNPS1	iCLIP	ERR1201439	ERP013821	HeLa_cell_normal
RNPS1	iCLIP	ERR1201440	ERP013821	HeLa_cell_normal
RNPS1	iCLIP	ERR1201441	ERP013821	HeLa_cell_normal
RNPS1	iCLIP	ERR1201442	ERP013821	HeLa_cell_normal
RNPS1	iCLIP	ERR1201443	ERP013821	HeLa_cell_normal
RNPS1	iCLIP	ERR1201444	ERP013821	HeLa_cell_normal
RNPS1	iCLIP	ERR1201445	ERP013821	HeLa_cell_normal
RNPS1	iCLIP	ERR1201446	ERP013821	HeLa_cell_normal
U2AF2	iCLIP	ERR196173	ERP001968	HeLa_cell_normal
HNRNPC	iCLIP	ERR196174	ERP001968	HeLa_cell_normal
HNRNPC	iCLIP	ERR196175	ERP001968	HeLa_cell_normal
HNRNPC	iCLIP	ERR196176	ERP001968	HeLa_cell_normal
HNRNPC	iCLIP	ERR196178	ERP001968	HeLa_cell_normal
HNRNPC	iCLIP	ERR196179	ERP001968	HeLa_cell_normal
U2AF2	iCLIP	ERR196180	ERP001968	HeLa_cell_normal
HNRNPC	iCLIP	ERR196181	ERP001968	HeLa_cell_normal
HNRNPC	iCLIP	ERR196182	ERP001968	HeLa_cell_normal
U2AF2	iCLIP	ERR196183	ERP001968	HeLa_cell_normal
U2AF2	iCLIP	ERR196184	ERP001968	HeLa_cell_normal
HNRNPC	iCLIP	ERR196185	ERP001968	HeLa_cell_normal
HNRNPC	iCLIP	ERR196186	ERP001968	HeLa_cell_normal
HNRNPC	iCLIP	ERR196188	ERP001968	HeLa_cell_normal
HNRNPC	iCLIP	ERR196189	ERP001968	HeLa_cell_normal
U2AF2	iCLIP	ERR196190	ERP001968	HeLa_cell_normal
CSTF2	HITS_CLIP	ERR198677	ERP001974	HeLa_cell_normal
CSTF2	HITS_CLIP	ERR198678	ERP001974	HeLa_cell_normal
CSTF2	HITS_CLIP	ERR198679	ERP001974	HeLa_cell_normal
EIF4A3	iCLIP	ERR514997	ERP005903	HEK293T_celline_normal
PTBP1	iCLIP	ERR514998	ERP005903	HeLa_cell_normal
APOBEC3F	iCLIP	ERR565152	ERP006368	CEM-SS_T_Celline_normal
APOBEC3G	iCLIP	ERR565155	ERP006368	CEM-SS_T_Celline_normal
APOBEC3F	iCLIP	ERR565156	ERP006368	CEM-SS_T_Celline_normal
APOBEC3F	iCLIP	ERR565157	ERP006368	CEM-SS_T_Celline_normal
APOBEC3G	iCLIP	ERR565159	ERP006368	CEM-SS_T_Celline_normal
APOBEC3G	iCLIP	ERR565160	ERP006368	CEM-SS_T_Celline_normal
APOBEC3F	iCLIP	ERR565161	ERP006368	CEM-SS_T_Celline_normal
APOBEC3G	iCLIP	ERR565164	ERP006368	CEM-SS_T_Celline_normal
APOBEC3F	iCLIP	ERR565166	ERP006368	CEM-SS_T_Celline_normal
APOBEC3G	iCLIP	ERR565167	ERP006368	CEM-SS_T_Celline_normal
APOBEC3G	iCLIP	ERR565168	ERP006368	CEM-SS_T_Celline_normal
APOBEC3G	iCLIP	ERR565170	ERP006368	CEM-SS_T_Celline_normal
APOBEC3F	iCLIP	ERR565175	ERP006368	CEM-SS_T_Celline_normal
CPSF1	iCLIP	ERR619061	ERP007011	HeLa_cell_normal
CPSF1	iCLIP	ERR619063	ERP007011	HeLa_cell_normal
RBM20	PAR_CLIP	ERR669914	ERP008637	HEK293_celline_normal
RBM20	PAR_CLIP	ERR669915	ERP008637	HEK293_celline_normal
RBM20	PAR_CLIP	ERR669917	ERP008637	HEK293_celline_normal
MATR3	iCLIP	ERR676907	ERP008723	HeLa_cell_normal
MATR3	iCLIP	ERR676909	ERP008723	HeLa_cell_normal
MATR3	iCLIP	ERR676911	ERP008723	HeLa_cell_normal
PTBP1	iCLIP	ERR689063	ERP008850	HeLa-S3_Celline_normal
PTBP1	iCLIP	ERR689064	ERP008850	HeLa-S3_Celline_normal
PTBP1	iCLIP	ERR689065	ERP008850	HeLa-S3_Celline_normal
PTBP1	iCLIP	ERR689067	ERP008850	HeLa-S3_Celline_normal
FUS	iCLIP	ERR868535	ERP010389	Brain_tissue
FUS	iCLIP	ERR868536	ERP010389	Brain_tissue
FUS	iCLIP	ERR868537	ERP010389	Brain_tissue
PTBP1	HITS_CLIP	SRR034466	SRP001758	HeLa_cell_normal
PTBP1	HITS_CLIP	SRR034467	SRP001758	HeLa_cell_normal
PTBP1	HITS_CLIP	SRR034468	SRP001758	HeLa_cell_normal
PTBP1	HITS_CLIP	SRR034469	SRP001758	HeLa_cell_normal
IGF2BP1	PAR_CLIP	SRR048950	SRP002487	HEK293_celline_normal
IGF2BP1	PAR_CLIP	SRR048951	SRP002487	HEK293_celline_normal
IGF2BP1	PAR_CLIP	SRR048952	SRP002487	HEK293_celline_normal
IGF2BP1	PAR_CLIP	SRR048953	SRP002487	HEK293_celline_normal
IGF2BP1	PAR_CLIP	SRR048954	SRP002487	HEK293_celline_normal
IGF2BP1	PAR_CLIP	SRR048955	SRP002487	HEK293_celline_normal
IGF2BP1	PAR_CLIP	SRR048956	SRP002487	HEK293_celline_normal
IGF2BP2	PAR_CLIP	SRR048957	SRP002487	HEK293_celline_normal
IGF2BP2	PAR_CLIP	SRR048958	SRP002487	HEK293_celline_normal
IGF2BP2	PAR_CLIP	SRR048959	SRP002487	HEK293_celline_normal
IGF2BP2	PAR_CLIP	SRR048960	SRP002487	HEK293_celline_normal
IGF2BP2	PAR_CLIP	SRR048961	SRP002487	HEK293_celline_normal
IGF2BP3	PAR_CLIP	SRR048962	SRP002487	HEK293_celline_normal
IGF2BP3	PAR_CLIP	SRR048963	SRP002487	HEK293_celline_normal
IGF2BP3	PAR_CLIP	SRR048964	SRP002487	HEK293_celline_normal
IGF2BP3	PAR_CLIP	SRR048965	SRP002487	HEK293_celline_normal
IGF2BP3	PAR_CLIP	SRR048966	SRP002487	HEK293_celline_normal
PUM2	PAR_CLIP	SRR048967	SRP002487	HEK293_celline_normal
PUM2	PAR_CLIP	SRR048968	SRP002487	HEK293_celline_normal
QKI	PAR_CLIP	SRR048969	SRP002487	HEK293_celline_normal
QKI	PAR_CLIP	SRR048970	SRP002487	HEK293_celline_normal
QKI	PAR_CLIP	SRR048971	SRP002487	HEK293_celline_normal
QKI	PAR_CLIP	SRR048972	SRP002487	HEK293_celline_normal
AGO1	PAR_CLIP	SRR048973	SRP002487	HEK293_celline_normal
AGO2	PAR_CLIP	SRR048974	SRP002487	HEK293_celline_normal
AGO2	PAR_CLIP	SRR048975	SRP002487	HEK293_celline_normal
AGO3	PAR_CLIP	SRR048976	SRP002487	HEK293_celline_normal
AGO3	PAR_CLIP	SRR048977	SRP002487	HEK293_celline_normal
AGO4	PAR_CLIP	SRR048978	SRP002487	HEK293_celline_normal
AGO4	PAR_CLIP	SRR048979	SRP002487	HEK293_celline_normal
AGO2	PAR_CLIP	SRR048980	SRP002487	HEK293_celline_normal
AGO2	PAR_CLIP	SRR048981	SRP002487	HEK293_celline_normal
TNRC6A	PAR_CLIP	SRR048982	SRP002487	HEK293_celline_normal
TNRC6A	PAR_CLIP	SRR048983	SRP002487	HEK293_celline_normal
TNRC6B	PAR_CLIP	SRR048984	SRP002487	HEK293_celline_normal
TNRC6B	PAR_CLIP	SRR048985	SRP002487	HEK293_celline_normal
TNRC6C	PAR_CLIP	SRR048986	SRP002487	HEK293_celline_normal
TNRC6C	PAR_CLIP	SRR048987	SRP002487	HEK293_celline_normal
HNRNPH1	HITS_CLIP	SRR065540	SRP003495	HEK293_celline_normal
HNRNPH1	HITS_CLIP	SRR065541	SRP003495	HEK293_celline_normal
FUS	PAR_CLIP	SRR070448	SRP003889	HEK293_Flp-In_Celline
FUS	PAR_CLIP	SRR070449	SRP003889	HEK293_Flp-In_Celline
FUS	PAR_CLIP	SRR070450	SRP003889	HEK293_Flp-In_Celline
EWSR1	PAR_CLIP	SRR070460	SRP003889	HEK293_celline_normal
EWSR1	PAR_CLIP	SRR070461	SRP003889	HEK293_celline_normal
TAF15	PAR_CLIP	SRR070462	SRP003889	HEK293T_celline_normal
TAF15	PAR_CLIP	SRR070463	SRP003889	HEK293T_celline_normal
CSTF2T	iCLIP	SRR1002953	SRP030467	HeLa_cell_normal
AGO2	PAR_CLIP	SRR1003258	SRP029579	GM12892_celline_normal
AGO2	HITS_CLIP	SRR1024120	SRP032539	Motor_cortex_(grey_matter)
AGO2	HITS_CLIP	SRR1024121	SRP032539	Cingulate_gyrus_(grey_matter)
AGO2	HITS_CLIP	SRR1024122	SRP032539	Motor_cortex_(grey_matter)
AGO2	HITS_CLIP	SRR1024123	SRP032539	Cingulate_gyrus_(grey_matter)
AGO2	HITS_CLIP	SRR1024124	SRP032539	Motor_cortex_(grey_matter)
AGO2	HITS_CLIP	SRR1024125	SRP032539	Cingulate_gyrus_(grey_matter)
AGO2	HITS_CLIP	SRR1024126	SRP032539	Motor_cortex_(grey_matter)
AGO2	HITS_CLIP	SRR1024127	SRP032539	Cingulate_gyrus_(grey_matter)
AGO2	HITS_CLIP	SRR1024128	SRP032539	Motor_cortex_(grey_matter)
AGO2	HITS_CLIP	SRR1024129	SRP032539	Cingulate_gyrus_(grey_matter)
AGO2	HITS_CLIP	SRR1024130	SRP032539	Motor_cortex_(grey_matter)
AGO2	HITS_CLIP	SRR1035440	SRP033239	Cingulate_gyrus_(grey_matter)
HNRNPD	PAR_CLIP	SRR1042839	SRP033497	HEK293_celline_normal
HNRNPD	PAR_CLIP	SRR1042840	SRP033497	HEK293_celline_normal
HNRNPD	PAR_CLIP	SRR1042841	SRP033497	HEK293_celline_normal
HNRNPD	PAR_CLIP	SRR1042842	SRP033497	HEK293_celline_normal
AGO2	PAR_CLIP	SRR1045082	SRP033584	MCF7_normal
CTCF	PAR_CLIP	SRR1056280	SRP034666	Osteosarcoma_U2OS_celline
CTCF	PAR_CLIP	SRR1056281	SRP034666	Osteosarcoma_U2OS_celline
CTCF	PAR_CLIP	SRR1056282	SRP034666	Osteosarcoma_U2OS_celline
ELAVL3	HITS_CLIP	SRR1063412	SRP034829	Brain_tissue
ELAVL3	HITS_CLIP	SRR1063413	SRP034829	Brain_tissue
ELAVL3	HITS_CLIP	SRR1063414	SRP034829	Brain_tissue
ELAVL3	HITS_CLIP	SRR1063418	SRP034829	Advanced_Alzheimer's_Disease
ELAVL3	HITS_CLIP	SRR1063419	SRP034829	Advanced_Alzheimer's_Disease
ELAVL3	HITS_CLIP	SRR1063420	SRP034829	Advanced_Alzheimer's_Disease
ELAVL3	HITS_CLIP	SRR1063422	SRP034830	Neuroblastoma_Celline-normal
ELAVL3	HITS_CLIP	SRR1063423	SRP034830	Neuroblastoma_Celline-normal
DICER1	PAR_CLIP	SRR1176638	SRP038919	HEK293_celline_normal
DICER1	PAR_CLIP	SRR1176639	SRP038919	HEK293_celline_normal
DICER1	PAR_CLIP	SRR1176640	SRP038919	HEK293_celline_normal
DICER1	PAR_CLIP	SRR1176641	SRP038919	HEK293_celline_normal
DICER1	PAR_CLIP	SRR1176642	SRP038919	HEK293_celline_normal
DICER1	PAR_CLIP	SRR1176643	SRP038919	HEK293_celline_normal
RBPMS	PAR_CLIP	SRR1188147	SRP040014	HEK293_celline_normal
RBPMS	PAR_CLIP	SRR1188166	SRP040014	HEK293_celline_normal
HNRNPC	PAR_CLIP	SRR1198832	SRP040278	HEK293_celline_normal
HNRNPC	PAR_CLIP	SRR1198833	SRP040278	HEK293_celline_normal
HNRNPC	PAR_CLIP	SRR1198834	SRP040278	HEK293_celline_normal
HNRNPC	PAR_CLIP	SRR1198835	SRP040278	HEK293_celline_normal
HNRNPC	PAR_CLIP	SRR1198836	SRP040278	HEK293_celline_normal
HNRNPC	PAR_CLIP	SRR1198837	SRP040278	HEK293_celline_normal
HNRNPC	PAR_CLIP	SRR1198838	SRP040278	HEK293_celline_normal
HNRNPC	PAR_CLIP	SRR1198839	SRP040278	HEK293_celline_normal
AGO2	PAR_CLIP	SRR1241610	SRP041231	HEK293T_celline_normal
AGO2	PAR_CLIP	SRR1241611	SRP041231	HEK293T_celline_normal
AGO2	PAR_CLIP	SRR1241612	SRP041231	HEK293T_celline_normal
AGO2	PAR_CLIP	SRR1241613	SRP041231	HEK293T_celline_normal
SRRM4	PAR_iCLIP	SRR1269756	SRP041656	HEK293_celline_normal
SRRM4	PAR_iCLIP	SRR1269757	SRP041656	HEK293_celline_normal
SRRM4	PAR_iCLIP	SRR1269758	SRP041656	HEK293_celline_normal
PTBP1	PAR_iCLIP	SRR1269759	SRP041656	HEK293_celline_normal
AGO2	HITS_CLIP	SRR1293399	SRP042140	MCF7_breast_cancer
AGO2	HITS_CLIP	SRR1293400	SRP042140	MCF7_breast_cancer
AGO2	HITS_CLIP	SRR1293401	SRP042140	MCF7_breast_cancer
AGO2	HITS_CLIP	SRR1293402	SRP042140	BT474_breast_cancer
AGO2	HITS_CLIP	SRR1293403	SRP042140	BT474_breast_cancer
AGO2	HITS_CLIP	SRR1293404	SRP042140	BT474_breast_cancer
AGO2	HITS_CLIP	SRR1293405	SRP042140	MDA-MB-231_breast_cancer
AGO2	HITS_CLIP	SRR1293406	SRP042140	MDA-MB-231_breast_cancer
AGO2	HITS_CLIP	SRR1293407	SRP042140	MDA-MB-231_breast_cancer
YTHDC1	PAR_CLIP	SRR1373360	SRP043072	HeLa_cell_normal
YTHDC1	PAR_CLIP	SRR1373361	SRP043072	HeLa_cell_normal
RBM47	HITS_CLIP	SRR1374807	SRP043089	MDA-MB-231_breast_cancer
RBM47	HITS_CLIP	SRR1374808	SRP043089	MDA-MB-231_breast_cancer
DDX3X	HITS_CLIP	SRR1507051	SRP044063	HEK293T_celline_normal
DDX3X	HITS_CLIP	SRR1507052	SRP044063	HEK293T_celline_normal
DDX3X	HITS_CLIP	SRR1507053	SRP044063	HEK293T_celline_normal
DDX3X	HITS_CLIP	SRR1507054	SRP044063	HEK293T_celline_normal
TRA2B	iCLIP	SRR1513336	SRP044265	MDA-MB-231_normal
TRA2B	iCLIP	SRR1513337	SRP044265	MDA-MB-231_normal
LARP1	PAR_CLIP	SRR1520954	SRP044653	HEK293_celline_normal
LARP1	PAR_CLIP	SRR1520955	SRP044653	HEK293_celline_normal
PCBP2	iCLIP	SRR1528887	SRP044951	HUH7_normal
PCBP2	iCLIP	SRR1528888	SRP044951	HUH7_normal
PCBP2	iCLIP	SRR1528889	SRP044951	HUH7_normal
PCBP2	iCLIP	SRR1528890	SRP044951	HUH7_normal
AGO2	PAR_CLIP	SRR1532976	SRP045111	CD4_T-celline_normal
AGO2	PAR_CLIP	SRR1532977	SRP045111	CD4_T-celline_normal
AGO2	PAR_CLIP	SRR1532978	SRP045111	Cervical_Epithelial_celline
AGO2	PAR_CLIP	SRR1532979	SRP045111	Cervical_Epithelial_celline
AGO2	HITS_CLIP	SRR1535090	SRP045204	MDA-MB-231_breast_cancer
AGO2	HITS_CLIP	SRR1535091	SRP045204	MDA-MB-231_breast_cancer
AGO2	HITS_CLIP	SRR1535092	SRP045204	MDA-MB-231_breast_cancer
AGO2	HITS_CLIP	SRR1535094	SRP045204	MDA-MB-231_breast_cancer
METTL3	HITS_CLIP	SRR1539122	SRP045348	HeLa_cell_normal
METTL3	HITS_CLIP	SRR1539123	SRP045348	HeLa_cell_normal
METTL3	HITS_CLIP	SRR1539124	SRP045348	HeLa_cell_normal
CPSF2	iCLIP	SRR1548664	SRP045476	HEK293_celline_normal
CPSF2	iCLIP	SRR1548665	SRP045476	HEK293_celline_normal
RBFOX2	iCLIP	SRR1548666	SRP045476	HEK293_celline_normal
RBFOX2	iCLIP	SRR1548667	SRP045476	HEK293_celline_normal
PTBP1	iCLIP	SRR1556935	SRP041656	HEK293_celline_normal
PTBP1	iCLIP	SRR1556936	SRP041656	HEK293_celline_normal
SRRM4	iCLIP	SRR1556937	SRP041656	HEK293_celline_normal
U2AF2	HITS_CLIP	SRR1582592	SRP047366	HeLa_cell_normal
SLBP	HITS_CLIP	SRR1594092	SRP048566	HeLa-S3_Celline_normal
SLBP	HITS_CLIP	SRR1594093	SRP048566	HeLa-S3_Celline_normal
SLBP	HITS_CLIP	SRR1594094	SRP048566	HeLa-S3_Celline_normal
SLBP	HITS_CLIP	SRR1594095	SRP048566	HeLa-S3_Celline_normal
DGCR8	HITS_CLIP	SRR1596021	SRP048586	H1_human_Embryonic_stem_Celline
DGCR8	HITS_CLIP	SRR1596022	SRP048586	H1_human_Embryonic_stem_Celline
DGCR8	HITS_CLIP	SRR1596024	SRP048586	H1_human_Embryonic_stem_Celline
DGCR8	HITS_CLIP	SRR1596025	SRP048586	H1_human_Embryonic_stem_Celline
DGCR8	HITS_CLIP	SRR1596026	SRP048586	H1_human_Embryonic_stem_Celline
DGCR8	HITS_CLIP	SRR1596027	SRP048586	H1_human_Embryonic_stem_Celline
DGCR8	HITS_CLIP	SRR1596028	SRP048586	H1_human_Embryonic_stem_Celline
DGCR8	HITS_CLIP	SRR1596029	SRP048586	H1_human_Embryonic_stem_Celline
DGCR8	HITS_CLIP	SRR1596030	SRP048586	H1_human_Embryonic_stem_Celline
DGCR8	HITS_CLIP	SRR1596031	SRP048586	H1_human_Embryonic_stem_Celline
DROSHA	HITS_CLIP	SRR1596035	SRP048586	H1_human_Embryonic_stem_Celline
DROSHA	HITS_CLIP	SRR1596036	SRP048586	H1_human_Embryonic_stem_Celline
DROSHA	HITS_CLIP	SRR1596037	SRP048586	H1_human_Embryonic_stem_Celline
DROSHA	HITS_CLIP	SRR1596038	SRP048586	H1_human_Embryonic_stem_Celline
DROSHA	HITS_CLIP	SRR1596039	SRP048586	H1_human_Embryonic_stem_Celline
DROSHA	HITS_CLIP	SRR1596040	SRP048586	H1_human_Embryonic_stem_Celline
DROSHA	HITS_CLIP	SRR1596041	SRP048586	H1_human_Embryonic_stem_Celline
DROSHA	HITS_CLIP	SRR1596042	SRP048586	H1_human_Embryonic_stem_Celline
MSI2	HITS_CLIP	SRR1604883	SRP048694	K562_celline_normal
MSI2	HITS_CLIP	SRR1604884	SRP048694	K562_celline_normal
MSI2	HITS_CLIP	SRR1604885	SRP048694	K562_celline_normal
TARBP	PAR_CLIP	SRR1657189	SRP050041	HEK293_celline_normal
TARBP	PAR_CLIP	SRR1657190	SRP050041	HEK293_celline_normal
PRKRA	PAR_CLIP	SRR1657191	SRP050041	HEK293_celline_normal
PRKRA	PAR_CLIP	SRR1657192	SRP050041	HEK293_celline_normal
PRKRA	PAR_CLIP	SRR1657193	SRP050041	HEK293_celline_normal
YTHDF1	PAR_CLIP	SRR1661485	SRP050213	HeLa_cell_normal
YTHDF1	PAR_CLIP	SRR1661486	SRP050213	HeLa_cell_normal
YBX1	HITS_CLIP	SRR1661712	SRP050222	MDA_normal
YBX1	HITS_CLIP	SRR1661713	SRP050222	MDA_normal
YBX1	HITS_CLIP	SRR1661714	SRP050222	MDA_normal
YBX1	HITS_CLIP	SRR1662159	SRP050226	MDA_normal
YBX1	HITS_CLIP	SRR1662160	SRP050226	MDA_normal
YBX1	HITS_CLIP	SRR1662161	SRP050226	MDA_normal
ADAR	iCLIP	SRR1665043	SRP050337	Embryonic_stem_Celline_normal
ADAR	iCLIP	SRR1665044	SRP050337	Embryonic_stem_Celline_normal
m6A	miCLIP	SRR1686787	SRP050393	HEK293_celline_normal
m6A	miCLIP	SRR1686788	SRP050393	HEK293_celline_normal
m6A	miCLIP	SRR1686789	SRP050393	HEK293_celline_normal
m6A	miCLIP	SRR1686790	SRP050393	HEK293_celline_normal
m6A	miCLIP	SRR1686791	SRP050393	HEK293_celline_normal
RBM7	iCLIP	SRR1688578	SRP050445	HeLa_Kyoto
RBM7	iCLIP	SRR1688579	SRP050445	HeLa_Kyoto
RBM7	iCLIP	SRR1688580	SRP050445	HeLa_Kyoto
RBM7	iCLIP	SRR1688581	SRP050445	HeLa_Kyoto
AGO2	HITS_CLIP	SRR1690978	SRP050468	Foreskin_fibroblast_infected
AGO2	HITS_CLIP	SRR1690979	SRP050468	Foreskin_fibroblast_infected
AGO2	HITS_CLIP	SRR1690980	SRP050468	Foreskin_fibroblast_infected
PTBP1	HITS_CLIP	SRR1690981	SRP050468	Foreskin_fibroblast_normal
AGO2	HITS_CLIP	SRR1690982	SRP050468	Foreskin_fibroblast_normal
AGO2	HITS_CLIP	SRR1690983	SRP050468	Foreskin_fibroblast_infected
AGO2	HITS_CLIP	SRR1690984	SRP050468	Foreskin_fibroblast_infected
AGO2	HITS_CLIP	SRR1690985	SRP050468	Foreskin_fibroblast_infected
AGO2	HITS_CLIP	SRR1690986	SRP050468	Foreskin_fibroblast_normal
AGO2	HITS_CLIP	SRR1690987	SRP050468	Foreskin_fibroblast_infected
AGO2	HITS_CLIP	SRR1690988	SRP050468	Foreskin_fibroblast_infected
AGO2	HITS_CLIP	SRR1690989	SRP050468	Foreskin_fibroblast_infected
AGO2	HITS_CLIP	SRR1742056	SRP051703	Huh7.5_infected
AGO2	HITS_CLIP	SRR1742057	SRP051703	Huh7.5_infected
AGO2	HITS_CLIP	SRR1742058	SRP051703	Huh7.5_infected
AGO2	HITS_CLIP	SRR1742059	SRP051703	Huh7.5_infected
AGO2	HITS_CLIP	SRR1742060	SRP051703	Huh7.5_infected
AGO2	HITS_CLIP	SRR1742064	SRP051703	Huh7.5_infected
AGO2	HITS_CLIP	SRR1742065	SRP051703	Huh7.5_infected
AGO2	HITS_CLIP	SRR1742066	SRP051703	Huh7.5_infected
AGO2	HITS_CLIP	SRR1742067	SRP051703	Huh7.5_infected
AGO2	HITS_CLIP	SRR1742068	SRP051703	Huh7.5_infected
AGO2	HITS_CLIP	SRR1742069	SRP051703	Huh7.5_infected
AGO2	HITS_CLIP	SRR1742079	SRP051704	Huh7.5_infected
AGO2	HITS_CLIP	SRR1742080	SRP051704	Huh7.5_infected
AGO2	HITS_CLIP	SRR1742081	SRP051704	Huh7.5_infected
AGO2	HITS_CLIP	SRR1742082	SRP051704	Huh7.5_infected
AGO2	HITS_CLIP	SRR1742083	SRP051704	Huh7.5_infected
AGO2	HITS_CLIP	SRR1742087	SRP051704	Huh7.5_infected
AGO2	HITS_CLIP	SRR1742088	SRP051704	Huh7.5_infected
AGO2	HITS_CLIP	SRR1742089	SRP051704	Huh7.5_infected
AGO2	HITS_CLIP	SRR1742090	SRP051704	Huh7.5_infected
AGO2	HITS_CLIP	SRR1742091	SRP051704	Huh7.5_infected
AGO2	HITS_CLIP	SRR1742092	SRP051704	Huh7.5_infected
AGO2	HITS_CLIP	SRR1742217	SRP051707	Huh7.5_infected
AGO2	HITS_CLIP	SRR1742218	SRP051707	Huh7.5_infected
AGO2	HITS_CLIP	SRR1742219	SRP051707	Huh7.5_infected
AGO2	HITS_CLIP	SRR1742220	SRP051707	Huh7.5_infected
AGO2	HITS_CLIP	SRR1742221	SRP051707	Huh7.5_infected
AGO2	HITS_CLIP	SRR1742245	SRP051708	Huh7.5_infected
AGO2	HITS_CLIP	SRR1742246	SRP051708	Huh7.5_infected
AGO2	HITS_CLIP	SRR1742247	SRP051708	Huh7.5_infected
AGO2	HITS_CLIP	SRR1742248	SRP051708	Huh7.5_infected
AGO2	HITS_CLIP	SRR1742249	SRP051708	Huh7.5_infected
EIF3A	PAR_CLIP	SRR1761288	SRP052300	HEK293T_celline_normal
EIF3A	PAR_CLIP	SRR1761289	SRP052300	HEK293T_celline_normal
EIF3A	PAR_CLIP	SRR1761290	SRP052300	HEK293T_celline_normal
EIF3B	PAR_CLIP	SRR1761291	SRP052300	HEK293T_celline_normal
EIF3B	PAR_CLIP	SRR1761292	SRP052300	HEK293T_celline_normal
EIF3B	PAR_CLIP	SRR1761293	SRP052300	HEK293T_celline_normal
EIF3D	PAR_CLIP	SRR1761294	SRP052300	HEK293T_celline_normal
EIF3D	PAR_CLIP	SRR1761295	SRP052300	HEK293T_celline_normal
EIF3D	PAR_CLIP	SRR1761296	SRP052300	HEK293T_celline_normal
EIF3G	PAR_CLIP	SRR1761297	SRP052300	HEK293T_celline_normal
EIF3G	PAR_CLIP	SRR1761298	SRP052300	HEK293T_celline_normal
EIF3G	PAR_CLIP	SRR1761299	SRP052300	HEK293T_celline_normal
ELAVL1	HITS_CLIP	SRR189775	SRP006474	Complete_T1_digestion
ELAVL1	HITS_CLIP	SRR189776	SRP006474	Complete_T1_digestion
ELAVL1	PAR_CLIP	SRR189777	SRP006474	Complete_T1_digestion
ELAVL1	PAR_CLIP	SRR189778	SRP006474	Complete_T1_digestion
ELAVL1	PAR_CLIP	SRR189779	SRP006474	Mild_MNase_digestion
ELAVL1	PAR_CLIP	SRR189780	SRP006474	Mild_MNase_digestion
ELAVL1	PAR_CLIP	SRR189781	SRP006474	Mild_MNase_digestion
AGO2	HITS_CLIP	SRR189782	SRP006474	Complete_T1_digestion
AGO2	HITS_CLIP	SRR189783	SRP006474	Complete_T1_digestion
AGO2	PAR_CLIP	SRR189784	SRP006474	Complete_T1_digestion
AGO2	PAR_CLIP	SRR189785	SRP006474	Complete_T1_digestion
AGO2	PAR_CLIP	SRR189786	SRP006474	Mild_MNase_digestion
AGO2	PAR_CLIP	SRR189787	SRP006474	Mild_MNase_digestion
DDX21	iCLIP	SRR1910480	SRP041180	Embryonic_kidney
DDX21	iCLIP	SRR1910481	SRP041180	Embryonic_kidney
AGO2	PAR_CLIP	SRR1979368	SRP057301	Nasopharyngeal_carcinoma
m6A	miCLIP	SRR2003406	SRP050393	HEK293_celline_normal
MSI1	iCLIP	SRR2016981	SRP058244	Glioblastoma_Celline
MSI1	iCLIP	SRR2016982	SRP058244	Glioblastoma_Celline
MSI1	iCLIP	SRR2016983	SRP058244	Glioblastoma_Celline
MBNL2	HITS_CLIP	SRR2026294	SRP058351	Brain_Hippocampus
MBNL2	HITS_CLIP	SRR2026295	SRP058351	Brain_Hippocampus
MBNL2	HITS_CLIP	SRR2026296	SRP058351	Brain_Hippocampus
MBNL2	HITS_CLIP	SRR2026297	SRP058351	Brain_Hippocampus
MBNL2	HITS_CLIP	SRR2026298	SRP058351	Brain_Hippocampus
MBNL2	HITS_CLIP	SRR2026299	SRP058351	Brain_Hippocampus
MBNL2	HITS_CLIP	SRR2026300	SRP058351	Brain_Hippocampus
MBNL2	HITS_CLIP	SRR2026301	SRP058351	Brain_Hippocampus
MBNL2	HITS_CLIP	SRR2026302	SRP058351	Brain_Hippocampus
MBNL2	HITS_CLIP	SRR2026303	SRP058351	Brain_Frontal_Cortex
MBNL2	HITS_CLIP	SRR2026304	SRP058351	Brain_Frontal_Cortex
MBNL2	HITS_CLIP	SRR2026305	SRP058351	Brain_Frontal_Cortex
MBNL2	HITS_CLIP	SRR2026306	SRP058351	Brain_Frontal_Cortex
MBNL2	HITS_CLIP	SRR2026307	SRP058351	Brain_Frontal_Cortex
MBNL2	HITS_CLIP	SRR2026308	SRP058351	Brain_Frontal_Cortex
LARP4B	PAR_CLIP	SRR2037405	SRP058630	HEK293_celline_normal
LARP4B	PAR_CLIP	SRR2037406	SRP058630	HEK293_celline_normal
MSI2	HITS_CLIP	SRR2051420	SRP059078	NB4_celline
UPF1	HITS_CLIP	SRR2051421	SRP059079	HEK293_FRT_celline
UPF1	HITS_CLIP	SRR2051426	SRP059079	HEK293_FRT_celline
CELF2	HITS_CLIP	SRR2057057	SRP059226	PMA_normal
CELF2	HITS_CLIP	SRR2057599	SRP059226	PMA_normal
CELF2	HITS_CLIP	SRR2057600	SRP059226	PMA_normal
CELF2	HITS_CLIP	SRR2057602	SRP059226	PMA_normal
CELF2	HITS_CLIP	SRR2057609	SRP059226	PMA_normal
CELF2	HITS_CLIP	SRR2057620	SRP059226	PMA_normal
CELF2	HITS_CLIP	SRR2057621	SRP059226	PMA_normal
CELF2	HITS_CLIP	SRR2057623	SRP059226	PMA_normal
CELF2	HITS_CLIP	SRR2057624	SRP059226	PMA_treated
CELF2	HITS_CLIP	SRR2057625	SRP059226	PMA_treated
CELF2	HITS_CLIP	SRR2057626	SRP059226	PMA_treated
CELF2	HITS_CLIP	SRR2057627	SRP059226	PMA_treated
CELF2	HITS_CLIP	SRR2057628	SRP059226	PMA_treated
CELF2	HITS_CLIP	SRR2057629	SRP059226	PMA_treated
CELF2	HITS_CLIP	SRR2057630	SRP059226	PMA_treated
CELF2	HITS_CLIP	SRR2057631	SRP059226	PMA_treated
CELF2	HITS_CLIP	SRR2057633	SRP059226	PMA_treated
HNRNPA2B1	HITS_CLIP	SRR2071655	SRP059692	MDA-MB-231_breast_cancer
HNRNPA2B1	HITS_CLIP	SRR2071656	SRP059692	MDA-MB-231_breast_cancer
DDX3X	iCLIP	SRR2096955	SRP060675	HEK293-Flp-In-T-Rex
DDX3X	iCLIP	SRR2096956	SRP060675	HEK293-Flp-In-T-Rex
DDX3X	iCLIP	SRR2096957	SRP060675	HEK293-Flp-In-T-Rex_arsenatel
DDX3X	iCLIP	SRR2096958	SRP060675	HEK293-Flp-In-T-Rex_arsenatel
DDX3X	iCLIP	SRR2096959	SRP060675	HEK293-Flp-In-T-Rex
DDX3X	iCLIP	SRR2096960	SRP060675	HEK293-Flp-In-T-Rex
DDX3X	iCLIP	SRR2096961	SRP060675	HEK293-Flp-In-T-Rex_arsenatel
DDX3X	iCLIP	SRR2096962	SRP060675	HEK293-Flp-In-T-Rex_arsenatel
AGO2	PAR_CLIP	SRR2097990	SRP060754	Macrophages
AGO2	PAR_CLIP	SRR2097991	SRP060754	Macrophages
AGO2	PAR_CLIP	SRR2097992	SRP060754	Macrophages
AGO2	PAR_CLIP	SRR2097993	SRP060754	Macrophages
AGO2	HITS_CLIP	SRR2098002	SRP060754	Macrophages
AGO2	HITS_CLIP	SRR2098003	SRP060754	Macrophages
SRSF3	PAR_CLIP	SRR2107151	SRP061321	HeLa_cell_normal
SRSF7	PAR_CLIP	SRR2107152	SRP061321	HeLa_cell_normal
SRSF9	PAR_CLIP	SRR2107153	SRP061321	HeLa_cell_normal
YTHDC1	PAR_CLIP	SRR2107155	SRP061321	HeLa_cell_normal
SRSF3	PAR_CLIP	SRR2107156	SRP061321	HeLa_cell_normal
TROVE2	iCLIP	SRR2192577	SRP062952	K562_celline_normal
TROVE2	iCLIP	SRR2192578	SRP062952	K562_celline_normal
AGO2	HITS_CLIP	SRR2413156	SRP063895	Huh-7.5_hepatoma_Celline_normal
AGO2	HITS_CLIP	SRR2413158	SRP063895	Huh-7.5_hepatoma_Celline_normal
AGO2	HITS_CLIP	SRR2413159	SRP063895	Huh-7.5_hepatoma_Celline_normal
AGO2	HITS_CLIP	SRR2413171	SRP063895	Huh-7.5_hepatoma_Celline_normal
AGO2	CLEAR_CLIP	SRR2413186	SRP063895	Huh7.5_infected
ELAVL1	PAR_CLIP	SRR248532	SRP007001	HEK293_celline_normal
EXOSC10	iCLIP	SRR2508905	SRP064143	HEK293T_celline_normal
EXOSC10	iCLIP	SRR2508906	SRP064143	HEK293T_celline_normal
EIF3A	PAR_iCLIP	SRR2517447	SRP064176	HEK293T_celline_normal
EIF3A	PAR_iCLIP	SRR2517448	SRP064176	HEK293T_celline_normal
AGO2	HITS_CLIP	SRR2559259	SRP063895	Huh-7.5_hepatoma_Celline_normal
SAFB	iCLIP	SRR2962748	SRP066770	Neuroblastoma_Celline_normal
SAFB	iCLIP	SRR2962749	SRP066770	Neuroblastoma_Celline_normal
PUM2	PAR_CLIP	SRR2969264	SRP066897	HEK293_celline_normal
PUM2	PAR_CLIP	SRR2969265	SRP066897	HEK293_celline_normal
SAFB	iCLIP	SRR2984711	SRP066770	Neuroblastoma_Celline_normal
SAFB	iCLIP	SRR2984712	SRP066770	Neuroblastoma_Celline_normal
SAFB	iCLIP	SRR2984713	SRP066770	Neuroblastoma_Celline_normal
ELAVL1	PAR_CLIP	SRR309285	SRP007498	HeLa_cell_normal
ELAVL1	PAR_CLIP	SRR309286	SRP007498	HeLa_cell_normal
ELAVL1	PAR_CLIP	SRR309287	SRP007498	HeLa_cell_normal
IGF2BP3	iCLIP	SRR3104276	SRP068523	Lymphoblast_Celline
IGF2BP3	iCLIP	SRR3104277	SRP068523	Lymphoblast_Celline
IGF2BP3	iCLIP	SRR3104278	SRP068523	Lymphoblast_Celline
IGF2BP3	iCLIP	SRR3104280	SRP068523	REH_B-ALL_Celline
IGF2BP3	iCLIP	SRR3104281	SRP068523	REH_B-ALL_Celline
AGO2	HITS_CLIP	SRR3106072	SRP068577	Huh7.5_infected
AGO2	HITS_CLIP	SRR3106078	SRP068577	Huh7.5_infected
AGO2	HITS_CLIP	SRR3106079	SRP068577	Huh7.5_infected
AGO2	HITS_CLIP	SRR3106082	SRP068577	HeLa_cell_infected
AGO2	HITS_CLIP	SRR3106123	SRP068577	Huh-7-infected
AGO2	HITS_CLIP	SRR3106126	SRP068577	STAT1_infected
AGO2	HITS_CLIP	SRR3106128	SRP068577	STAT1_infected
AGO2	HITS_CLIP	SRR3106140	SRP068577	Huh7.5_infected
AGO2	HITS_CLIP	SRR3106145	SRP068577	Huh7.5_infected
AGO2	HITS_CLIP	SRR3106150	SRP068577	Huh7.5_infected
AGO2	HITS_CLIP	SRR3106151	SRP068577	Huh7.5_infected
AGO2	HITS_CLIP	SRR3106152	SRP068577	Huh7.5_infected
FBL	HITS_CLIP	SRR3110177	SRP068672	HEK293_Flp-In_Celline
IGF2BP2	PAR_CLIP	SRR3137623	SRP064610	Glioma_stem_Celline
IGF2BP2	PAR_CLIP	SRR3137624	SRP064610	Differentiated_Glioma_stem_Celline
IGF2BP2	PAR_CLIP	SRR3137625	SRP064610	Glioma_stem_Celline
IGF2BP2	PAR_CLIP	SRR3137626	SRP064610	Differentiated_Glioma_stem_Celline
YTHDF1	PAR_CLIP	SRR3167283	SRP070068	HEK293T_celline_normal
YTHDF1	PAR_CLIP	SRR3167284	SRP070068	HEK293T_celline_normal
YTHDF1	PAR_CLIP	SRR3167285	SRP070068	HEK293T_celline_normal
YTHDF1	PAR_CLIP	SRR3167286	SRP070068	HEK293T_celline_normal
YTHDF1	PAR_CLIP	SRR3167287	SRP070068	HEK293T_celline_normal
YTHDF1	PAR_CLIP	SRR3167288	SRP070068	HEK293T_celline_normal
YTHDF1	PAR_CLIP	SRR3167289	SRP070068	HEK293T_celline_normal
YTHDF1	PAR_CLIP	SRR3167290	SRP070068	HEK293T_celline_normal
DICER1	PAR_CLIP	SRR3167671	SRP070078	HEK293_FLAG/HA-Dicer
DICER1	PAR_CLIP	SRR3167672	SRP070078	HEK293_FLAG/HA-Dicer
DICER1	PAR_CLIP	SRR3167673	SRP070078	HEK293_FLAG/HA-Dicer
DICER1	PAR_CLIP	SRR3167674	SRP070078	HEK293_FLAG/HA-Dicer
AGO2	HITS_CLIP	SRR3177718	SRP070520	MCF7_breast_cancer
AGO2	HITS_CLIP	SRR3177719	SRP070520	MCF7_breast_cancer
AGO2	HITS_CLIP	SRR3177720	SRP070520	MCF7_breast_cancer
AGO2	HITS_CLIP	SRR3177721	SRP070520	MCF7_breast_cancer
AGO2	HITS_CLIP	SRR3177722	SRP070520	MCF7_breast_cancer
AGO2	HITS_CLIP	SRR3177723	SRP070520	MCF7_breast_cancer
HNRNPC	irCLIP	SRR3199717	SRP071075	HeLa_cell_normal
HNRNPC	irCLIP	SRR3199718	SRP071075	HeLa_cell_normal
HNRNPC	irCLIP	SRR3199719	SRP071075	HeLa_cell_normal
HNRNPC	irCLIP	SRR3199720	SRP071075	HeLa_cell_normal
ELAVL1	irCLIP	SRR3199721	SRP071075	HeLa_cell_normal
ELAVL1	irCLIP	SRR3199722	SRP071075	HeLa_cell_normal
PTBP1	irCLIP	SRR3199724	SRP071075	HeLa_cell_normal
IGF2BP3	iCLIP	SRR3223113	SRP071683	Pancreatic_epithelioid_carcinoma
IGF2BP3	iCLIP	SRR3223115	SRP071683	Pancreatic_epithelioid_carcinoma
AGO2	PAR_CLIP	SRR343334	SRP008216	BC-1_Celline_normal
AGO2	PAR_CLIP	SRR343335	SRP008216	BC-1_Celline_normal
AGO2	PAR_CLIP	SRR343336	SRP008216	BC-3_Celline_normal
AGO2	PAR_CLIP	SRR343337	SRP008216	BC-3_Celline_normal
ACIN1	iCLIP	SRR3509992	SRP075202	T7-Acinus_S*┬á
ACIN1	iCLIP	SRR3509993	SRP075202	T7-Acinus_S*┬á
ACIN1	iCLIP	SRR3509994	SRP075202	T7-Acinus_S*┬á
ACIN1	iCLIP	SRR3509998	SRP075202	T7_normal
ACIN1	iCLIP	SRR3509999	SRP075202	T7_normal
ACIN1	iCLIP	SRR3510002	SRP075202	T7_normal
ACIN1	iCLIP	SRR3510003	SRP075202	T7_normal
AGO2	PAR_CLIP	SRR359787	SRP009082	ES_Celline_normal
AGO2	HITS_CLIP	SRR3671440	SRP076625	Left_ventricle
AGO2	HITS_CLIP	SRR3671441	SRP076625	Left_ventricle
AGO2	HITS_CLIP	SRR3671442	SRP076625	Left_ventricle
AGO2	HITS_CLIP	SRR3671443	SRP076625	Left_ventricle
AGO2	HITS_CLIP	SRR3671444	SRP076625	Left_ventricle
HNRNPU	HITS_CLIP	SRR390466	SRP009861	HeLa_cell_normal
HNRNPU	HITS_CLIP	SRR390467	SRP009861	HeLa_cell_normal
HNRNPA1	HITS_CLIP	SRR398195	SRP010279	HEK293T_celline_normal
HNRNPA1	HITS_CLIP	SRR398196	SRP010279	HEK293T_celline_normal
HNRNPA1	HITS_CLIP	SRR398197	SRP010279	HEK293T_celline_normal
HNRNPA1	HITS_CLIP	SRR398198	SRP010279	HEK293T_celline_normal
HNRNPA2B1	HITS_CLIP	SRR398199	SRP010279	HEK293T_celline_normal
HNRNPF	HITS_CLIP	SRR398200	SRP010279	HEK293_celline_normal
HNRNPF	HITS_CLIP	SRR398201	SRP010279	HEK293_celline_normal
HNRNPF	HITS_CLIP	SRR398202	SRP010279	HEK293_celline_normal
HNRNPF	HITS_CLIP	SRR398203	SRP010279	HEK293_celline_normal
HNRNPM	HITS_CLIP	SRR398204	SRP010279	HEK293_celline_normal
HNRNPM	HITS_CLIP	SRR398205	SRP010279	HEK293_celline_normal
HNRNPU	HITS_CLIP	SRR398206	SRP010279	HEK293_celline_normal
HNRNPU	HITS_CLIP	SRR398207	SRP010279	HEK293_celline_normal
HNRNPU	HITS_CLIP	SRR398208	SRP010279	HEK293_celline_normal
HNRNPU	HITS_CLIP	SRR398209	SRP010279	HEK293_celline_normal
HNRNPA2B1	HITS_CLIP	SRR408236	SRP010927	MDA-MB-231_breast_cancer
HNRNPA2B1	HITS_CLIP	SRR408237	SRP010927	MDA-MB-231_breast_cancer
PAPD5	PAR_CLIP	SRR452496	SRP012025	HEK293_celline_normal
PAPD5	PAR_CLIP	SRR452497	SRP012025	HEK293_celline_normal
NUDT21	PAR_CLIP	SRR488725	SRP012310	HEK293_celline_normal
NUDT21	PAR_CLIP	SRR488726	SRP012310	HEK293_celline_normal
CPSF6	PAR_CLIP	SRR488728	SRP012310	HEK293_celline_normal
CPSF6	PAR_CLIP	SRR488729	SRP012310	HEK293_celline_normal
CPSF4	PAR_CLIP	SRR488730	SRP012310	HEK293_celline_normal
CPSF4	PAR_CLIP	SRR488731	SRP012310	HEK293_celline_normal
CPSF3	PAR_CLIP	SRR488732	SRP012310	HEK293_celline_normal
CPSF3	PAR_CLIP	SRR488733	SRP012310	HEK293_celline_normal
CPSF2	PAR_CLIP	SRR488734	SRP012310	HEK293_Flp-In_Celline
CPSF2	PAR_CLIP	SRR488735	SRP012310	HEK293_Flp-In_Celline
CPSF1	PAR_CLIP	SRR488736	SRP012310	HEK293_celline_normal
CPSF1	PAR_CLIP	SRR488737	SRP012310	HEK293_celline_normal
FIP1L1	PAR_CLIP	SRR488738	SRP012310	HEK293_celline_normal
FIP1L1	PAR_CLIP	SRR488739	SRP012310	HEK293_celline_normal
CSTF2	PAR_CLIP	SRR488740	SRP012310	HEK293_celline_normal
CSTF2T	PAR_CLIP	SRR488741	SRP012310	HEK293_celline_normal
CSTF2T	PAR_CLIP	SRR488742	SRP012310	HEK293_celline_normal
MOV10	PAR_CLIP	SRR490650	SRP012463	HEK293_celline_normal
HNRNPL	iCLIP	SRR490912	SRP012488	HeLa_cell_normal
HNRNPL	iCLIP	SRR490913	SRP012488	HeLa_cell_normal
HNRNPL	iCLIP	SRR490914	SRP012488	HeLa_cell_normal
ALKBH5	PAR_CLIP	SRR500478	SRP013363	HEK293_celline_normal
ALKBH5	PAR_CLIP	SRR500479	SRP013363	HEK293_celline_normal
NCBP3	PAR_CLIP	SRR500480	SRP013363	HEK293_celline_normal
NCBP3	PAR_CLIP	SRR500481	SRP013363	HEK293_celline_normal
RTCB	PAR_CLIP	SRR500482	SRP013363	HEK293_celline_normal
RTCB	PAR_CLIP	SRR500483	SRP013363	HEK293_celline_normal
CAPRIN1	PAR_CLIP	SRR500484	SRP013363	HEK293_celline_normal
CAPRIN1	PAR_CLIP	SRR500485	SRP013363	HEK293_celline_normal
ZC3H7B	PAR_CLIP	SRR500486	SRP013363	HEK293_celline_normal
ZC3H7B	PAR_CLIP	SRR500487	SRP013363	HEK293_celline_normal
DGCR8	HITS_CLIP	SRR518495	SRP014009	HEK293T_celline_normal
DGCR8	HITS_CLIP	SRR518496	SRP014009	HEK293T_celline_normal
DGCR8	HITS_CLIP	SRR518497	SRP014009	HEK293T_celline_normal
DGCR8	HITS_CLIP	SRR518498	SRP014009	HEK293T_celline_normal
FMR1	PAR_CLIP	SRR527727	SRP014591	HEK293-Flp-In-T-Rex
FMR1	PAR_CLIP	SRR527728	SRP014591	HEK293-Flp-In-T-Rex
FXR1	PAR_CLIP	SRR527731	SRP014591	HEK293_celline_normal
FXR2	PAR_CLIP	SRR527732	SRP014591	HEK293_celline_normal
LIN28A	HITS_CLIP	SRR531463	SRP014671	H9_human_ES_Celline
LIN28A	HITS_CLIP	SRR531464	SRP014671	H9_human_ES_Celline
LIN28B	HITS_CLIP	SRR531465	SRP014671	HEK293_celline_normal
FUS	HITS_CLIP	SRR556766	SRP015435	Brain_tissue
EIF4A3	HITS_CLIP	SRR567525	SRP015711	HEK293T_celline_normal
EIF4A3	HITS_CLIP	SRR567526	SRP015711	HEK293T_celline_normal
CSTF2	iCLIP	SRR568009	SRP015741	HeLa_cell_normal
CSTF2	iCLIP	SRR568010	SRP015741	HeLa_cell_normal
CSTF2	iCLIP	SRR568011	SRP015741	HeLa_cell_normal
AGO2	HITS_CLIP	SRR578611	SRP015960	Stromal_celline
AGO2	HITS_CLIP	SRR578612	SRP015960	Stromal_celline
AGO2	HITS_CLIP	SRR578613	SRP015960	Stromal_celline
AGO2	HITS_CLIP	SRR578614	SRP015960	Stromal_celline
AGO2	HITS_CLIP	SRR578615	SRP015960	Primary_human_umbilical_vein_endothelium
AGO2	HITS_CLIP	SRR578616	SRP015960	Stromal_celline
AGO2	HITS_CLIP	SRR578617	SRP015960	Stromal_celline
AGO2	HITS_CLIP	SRR578618	SRP015960	Primary_human_marrow_stromal_cells_(MSS)
AGO2	HITS_CLIP	SRR578619	SRP015960	Primary_human_umbilical_vein_endothelium
AGO2	HITS_CLIP	SRR578620	SRP015960	Bone_Marrow_Endothelial_celline
AGO2	HITS_CLIP	SRR578621	SRP015960	Primary_human_marrow_stromal_cells_(MSS)
AGO2	HITS_CLIP	SRR578622	SRP015960	Primary_human_marrow_stromal_cells_(MSS)
AGO2	HITS_CLIP	SRR578623	SRP015960	Primary_human_marrow_stromal_cells_(MSS)
AGO2	HITS_CLIP	SRR578624	SRP015960	Primary_human_marrow_stromal_cells_(MSS)
AGO2	HITS_CLIP	SRR578625	SRP015960	Bone_Marrow_Endothelial_celline
AGO2	HITS_CLIP	SRR578626	SRP015960	Bone_Marrow_Endothelial_celline
AGO2	HITS_CLIP	SRR580352	SRP016003	BCBL-1_Celline_normal
AGO2	HITS_CLIP	SRR580353	SRP016003	BCBL-1_Celline_normal
AGO2	HITS_CLIP	SRR580354	SRP016003	BCBL-1_Celline_normal
AGO2	HITS_CLIP	SRR580355	SRP016003	BCBL-1_Celline_normal
AGO2	HITS_CLIP	SRR580356	SRP016003	BC-3_Celline_normal
AGO2	HITS_CLIP	SRR580357	SRP016003	BC-3_Celline_normal
AGO2	HITS_CLIP	SRR580358	SRP016003	BC-3_Celline_normal
AGO2	PAR_CLIP	SRR592685	SRP016130	BC-3_Celline_normal
AGO2	PAR_CLIP	SRR592686	SRP016130	BC-3_Celline_normal
AGO2	PAR_CLIP	SRR592687	SRP016130	BC-3_Celline_normal
AGO2	PAR_CLIP	SRR592688	SRP016130	BCBL-1_Celline_normal
AGO2	PAR_CLIP	SRR592689	SRP016130	BCBL-1_Celline_normal
PTBP1	HITS_CLIP	SRR628446	SRP017411	HeLa_cell_normal
AGO2	HITS_CLIP	SRR628447	SRP017411	HeLa_cell_normal
AGO2	HITS_CLIP	SRR628448	SRP017411	HeLa_cell_normal
AGO2	HITS_CLIP	SRR628449	SRP017411	HeLa_cell_normal
AGO2	HITS_CLIP	SRR628450	SRP017411	HeLa_cell_normal
AGO2	HITS_CLIP	SRR628451	SRP017411	HeLa_cell_normal
AGO2	HITS_CLIP	SRR628452	SRP017411	HeLa_cell_normal
AGO2	HITS_CLIP	SRR628453	SRP017411	HeLa_cell_normal
AGO2	HITS_CLIP	SRR628454	SRP017411	HeLa_cell_normal
TAF15	HITS_CLIP	SRR644273	SRP017777	Temporal_cortices
TAF15	HITS_CLIP	SRR644274	SRP017777	Temporal_cortices
TAF15	HITS_CLIP	SRR644275	SRP017777	Temporal_cortices
TAF15	HITS_CLIP	SRR644276	SRP017777	Temporal_cortices
TAF15	HITS_CLIP	SRR644277	SRP017777	Temporal_cortices
FUS	HITS_CLIP	SRR645784	SRP017790	Temporal_cortices
FUS	HITS_CLIP	SRR645785	SRP017790	Temporal_cortices
FUS	HITS_CLIP	SRR645786	SRP017790	Temporal_cortices
AGO1	PAR_CLIP	SRR650318	SRP018015	HEK293_celline_normal
AGO1	PAR_CLIP	SRR650319	SRP018015	HEK293_celline_normal
AGO1	PAR_CLIP	SRR650320	SRP018015	HEK293_celline_normal
AGO2	PAR_CLIP	SRR650321	SRP018015	HEK293_celline_normal
NOP58	PAR_CLIP	SRR651722	SRP018104	HEK293_celline_normal
NOP58	PAR_CLIP	SRR651723	SRP018104	HEK293_celline_normal
FBL	PAR_CLIP	SRR651725	SRP018104	HEK293_celline_normal
FBL	PAR_CLIP	SRR651726	SRP018104	HEK293_celline_normal
DKC1	PAR_CLIP	SRR651727	SRP018104	HEK293_celline_normal
ELAVL1	PAR_CLIP	SRR653239	SRP018242	HEK293T_celline_normal
AGO2	PAR_CLIP	SRR654040	SRP018317	B-celline_normal
AGO2	PAR_CLIP	SRR654041	SRP018317	B-celline_normal
AGO2	PAR_CLIP	SRR654042	SRP018317	B-celline_normal
AGO2	PAR_CLIP	SRR654043	SRP018317	B-celline_normal
AGO2	HITS_CLIP	SRR741884	SRP018716	HEK293S_Celline_normal
AGO2	HITS_CLIP	SRR741885	SRP018716	HEK293S_Celline_arsenite
AGO2	HITS_CLIP	SRR741886	SRP018716	HEK293S_Celline_normal
AGO2	HITS_CLIP	SRR741887	SRP018716	HEK293S_Celline_arsenite
AGO2	HITS_CLIP	SRR741888	SRP018716	HEK293S_Celline_normal
AGO2	HITS_CLIP	SRR741889	SRP018716	HEK293S_Celline_arsenite
AGO2	HITS_CLIP	SRR741890	SRP018716	HEK293S_Celline_normal
AGO2	HITS_CLIP	SRR741891	SRP018716	HEK293S_Celline_arsenite
AGO2	HITS_CLIP	SRR741900	SRP018716	HEK293S_Celline_normal
AGO2	HITS_CLIP	SRR741901	SRP018716	HEK293S_Celline_arsenite
AGO2	HITS_CLIP	SRR741902	SRP018716	HEK293S_Celline_normal
AGO2	HITS_CLIP	SRR741903	SRP018716	HEK293S_Celline_arsenite
AGO2	HITS_CLIP	SRR741904	SRP018716	HEK293S_Celline_normal
AGO2	HITS_CLIP	SRR741905	SRP018716	HEK293S_Celline_arsenite
AGO2	HITS_CLIP	SRR741906	SRP018716	HEK293S_Celline_normal
AGO2	HITS_CLIP	SRR741907	SRP018716	HEK293S_Celline_arsenite
AGO2	HITS_CLIP	SRR741923	SRP018717	HEK293S_Celline_normal
AGO2	HITS_CLIP	SRR741924	SRP018717	HEK293S_Celline_normal
AGO2	HITS_CLIP	SRR741925	SRP018717	HEK293S_Celline_emetine
AGO2	HITS_CLIP	SRR741926	SRP018717	HEK293S_Celline_emetine
AGO2	HITS_CLIP	SRR741927	SRP018717	HEK293S_Celline_normal
AGO2	HITS_CLIP	SRR741928	SRP018717	HEK293S_Celline_normal
AGO2	HITS_CLIP	SRR741929	SRP018717	HEK293S_Celline_emetine
AGO2	HITS_CLIP	SRR741930	SRP018717	HEK293S_Celline_emetine
AGO2	HITS_CLIP	SRR741931	SRP018717	HEK293S_Celline_normal
AGO2	HITS_CLIP	SRR741932	SRP018717	HEK293S_Celline_normal
AGO2	HITS_CLIP	SRR741933	SRP018717	HEK293S_Celline_emetine
AGO2	HITS_CLIP	SRR741934	SRP018717	HEK293S_Celline_emetine
AGO2	HITS_CLIP	SRR741937	SRP018718	HEK293S_Celline_normal
AGO2	HITS_CLIP	SRR741938	SRP018718	HEK293S_Celline_hippuristanol
AGO2	HITS_CLIP	SRR741939	SRP018718	HEK293S_Celline_normal
AGO2	HITS_CLIP	SRR741940	SRP018718	HEK293S_Celline_hippuristanol
AGO2	HITS_CLIP	SRR741941	SRP018718	HEK293S_Celline_normal
AGO2	HITS_CLIP	SRR741942	SRP018718	HEK293S_Celline_hippuristanol
AGO2	HITS_CLIP	SRR741943	SRP018718	HEK293S_Celline_normal
AGO2	HITS_CLIP	SRR741944	SRP018718	HEK293S_Celline_hippuristanol
AGO2	HITS_CLIP	SRR741945	SRP018718	HEK293S_Celline_normal
AGO2	HITS_CLIP	SRR741946	SRP018718	HEK293S_Celline_hippuristanol
AGO2	HITS_CLIP	SRR741947	SRP018718	HEK293S_Celline_normal
AGO2	HITS_CLIP	SRR741948	SRP018718	HEK293S_Celline_hippuristanol
NSUN2	miCLIP	SRR747665	SRP018723	HEK293_celline_normal
NSUN2	miCLIP	SRR747666	SRP018723	HEK293_celline_normal
NSUN2	miCLIP	SRR747667	SRP018723	HEK293_celline_normal
NSUN2	miCLIP	SRR747668	SRP018723	HEK293_celline_normal
NSUN2	miCLIP	SRR747669	SRP018723	HEK293_celline_normal
NSUN2	miCLIP	SRR747670	SRP018723	HEK293_celline_normal
LIN28A	PAR_CLIP	SRR764666	SRP018837	HEK293T_celline_normal
LIN28B	PAR_CLIP	SRR764667	SRP018837	HEK293T_celline_normal
LIN28B	PAR_CLIP	SRR764668	SRP018837	HEK293T_celline_normal
LIN28B	PAR_CLIP	SRR764669	SRP018837	HEK293T_celline_normal
RBM10	PAR_CLIP	SRR771562	SRP019250	HEK293_celline_normal
RBM10	PAR_CLIP	SRR771563	SRP019250	HEK293_celline_normal
AGO2	HITS_CLIP	SRR817607	SRP014566	AGO2_miRNA124_transfection
AGO2	HITS_CLIP	SRR817608	SRP014566	AGO2_miRNA124_transfection
AGO2	HITS_CLIP	SRR817656	SRP014566	AGO2_miRNA124_transfection
AGO2	HITS_CLIP	SRR817657	SRP014566	AGO2_miRNA124_transfection
AGO2	HITS_CLIP	SRR817682	SRP014566	AGO2_miRNA124_transfection
AGO2	HITS_CLIP	SRR817683	SRP014566	AGO2_normal_transfection
AGO2	HITS_CLIP	SRR817684	SRP014566	AGO2_normal_transfection
AGO2	HITS_CLIP	SRR817685	SRP014566	AGO2_normal_transfection
AGO2	HITS_CLIP	SRR817710	SRP014566	AGO2_normal_transfection
AGO2	HITS_CLIP	SRR817711	SRP014566	AGO2_normal_transfection
AGO2	PAR_CLIP	SRR837799	SRP022052	LCL-BACD2-celline
METTL3	PAR_CLIP	SRR847346	SRP022152	HeLa_cell_normal
METTL3	PAR_CLIP	SRR847347	SRP022152	HeLa_cell_normal
METTL14	PAR_CLIP	SRR847348	SRP022152	HeLa_cell_normal
METTL14	PAR_CLIP	SRR847349	SRP022152	HeLa_cell_normal
WTAP	PAR_CLIP	SRR847350	SRP022152	HeLa_cell_normal
WTAP	PAR_CLIP	SRR847351	SRP022152	HeLa_cell_normal
METTL3	PAR_CLIP	SRR847352	SRP022152	HeLa_cell_normal
METTL3	PAR_CLIP	SRR847353	SRP022152	HeLa_cell_normal
METTL14	PAR_CLIP	SRR847354	SRP022152	HeLa_cell_normal
METTL14	PAR_CLIP	SRR847355	SRP022152	HeLa_cell_normal
WTAP	PAR_CLIP	SRR847356	SRP022152	HeLa_cell_normal
WTAP	PAR_CLIP	SRR847357	SRP022152	HeLa_cell_normal
HNRNPL	HITS_CLIP	SRR850323	SRP022557	Peripheral_T_Celline
LIN28B	PAR_CLIP	SRR850551	SRP022591	HEK293T_celline_normal
LIN28B	PAR_CLIP	SRR850552	SRP022591	HEK293T_celline_normal
LIN28B	PAR_CLIP	SRR850553	SRP022591	HEK293T_celline_normal
LIN28B	PAR_CLIP	SRR850554	SRP022591	HEK293T_celline_normal
LIN28B	PAR_CLIP	SRR850555	SRP022591	HEK293T_celline_normal
LIN28B	PAR_CLIP	SRR850556	SRP022591	HEK293T_celline_normal
RC3H1	PAR_CLIP	SRR857933	SRP022892	HEK293_celline_normal
RC3H1	PAR_CLIP	SRR857934	SRP022892	HEK293_celline_normal
RC3H1	PAR_CLIP	SRR857935	SRP022892	HEK293_celline_normal
HNRNPL	HITS_CLIP	SRR867003	SRP022557	Peripheral_T_Celline
HNRNPL	HITS_CLIP	SRR867004	SRP022557	Peripheral_T_Celline
HNRNPL	HITS_CLIP	SRR867062	SRP022557	Peripheral_T_Celline
HNRNPL	HITS_CLIP	SRR867065	SRP022557	Peripheral_T_Celline
HNRNPL	HITS_CLIP	SRR867066	SRP022557	Peripheral_T_Celline
HNRNPL	HITS_CLIP	SRR867250	SRP022557	Peripheral_blood_mononuclear_Celline
HNRNPL	HITS_CLIP	SRR867251	SRP022557	Peripheral_blood_mononuclear_Celline
HNRNPL	HITS_CLIP	SRR867271	SRP022557	Peripheral_blood_mononuclear_Celline
HNRNPL	HITS_CLIP	SRR867272	SRP022557	Peripheral_blood_mononuclear_Celline
HNRNPL	HITS_CLIP	SRR867273	SRP022557	Peripheral_blood_mononuclear_Celline
HNRNPL	HITS_CLIP	SRR867274	SRP022557	Peripheral_blood_mononuclear_Celline
UPF1	iCLIP	SRR901494	SRP026052	HeLa_cell_normal
UPF1	iCLIP	SRR901495	SRP026052	HeLa_cell_normal
UPF1	iCLIP	SRR901496	SRP026052	Hella_puromycoin
EWSR1	HITS_CLIP	SRR907699	SRP026147	HeLa_cell_normal
EWSR1	HITS_CLIP	SRR907700	SRP026147	HeLa_cell_normal
RBM5	HITS_CLIP	SRR907702	SRP026148	HeLa_cell_normal
RBM5	HITS_CLIP	SRR907703	SRP026148	HeLa_cell_normal
RBM6	HITS_CLIP	SRR907705	SRP026148	HeLa_cell_normal
RBM6	HITS_CLIP	SRR907706	SRP026148	HeLa_cell_normal
RBM10	HITS_CLIP	SRR907708	SRP026148	HeLa_cell_normal
RBM10	HITS_CLIP	SRR907709	SRP026148	HeLa_cell_normal
MOV10	PAR_CLIP	SRR921441	SRP026278	HEK293_celline_normal
MOV10	PAR_CLIP	SRR921442	SRP026278	HEK293_celline_normal
UPF1	PAR_CLIP	SRR921447	SRP026278	HeLa_cell_normal
UPF1	PAR_CLIP	SRR921448	SRP026278	HeLa_cell_normal
YTHDF2	PAR_CLIP	SRR944646	SRP028325	HeLa_cell_normal
YTHDF2	PAR_CLIP	SRR944647	SRP028325	HeLa_cell_normal
YTHDF2	PAR_CLIP	SRR944648	SRP028325	HeLa_cell_normal
TARBP2	HITS_CLIP	SRR949130	SRP028595	MDA-LM2
TARBP2	HITS_CLIP	SRR949131	SRP028595	MDA-LM2
FUS	HITS_CLIP	SRR956944	SRP029210	HeLa_cell_normal
METTL3	PAR_CLIP	SRR965316	SRP029513	HEK293T_celline_normal
WTAP	PAR_CLIP	SRR965317	SRP029513	HEK293_celline_normal
AGO2	iCLIP	SRR975411	SRP029656	GM12892_celline_normal
AGO2	iCLIP	SRR975412	SRP029656	GM12892_celline_normal
AGO2	iCLIP	SRR975413	SRP029656	GM12892_celline_normal
AGO2	iCLIP	SRR975414	SRP029656	GM12892_celline_normal
AGO2	iCLIP	SRR975415	SRP029656	GM12892_celline_normal
AGO2	iCLIP	SRR975416	SRP029656	GM12892_celline_normal
ELAVL1	PAR_CLIP	SRR989636	SRP030015	HEK293_celline_normal
ELAVL1	PAR_CLIP	SRR989637	SRP030015	HEK293_celline_normal
