# Supplementary material for: miRbiom: Machine-learning on Bayesian causal nets of RBP-miRNA interactions successfully predicts miRNA profiles
Source: PLoS One. 2021 Oct 12;16(10):e0258550. doi: 10.1371/journal.pone.0258550 (PMC8509996; doi:10.1371/journal.pone.0258550)
Supplement: S2 Table — (XLSX) [file pone.0258550.s002.xlsx]

## Sheet: Table S2
Table S2: Detailed description of RNA-seq and sRNA-seq expression data collected from TCGA database.
Submitter_id	Data_type	tissue
TCGA-YF-AA3M-01A	RNA-seq	Bladder
TCGA-ZF-AA4N-01A	RNA-seq	Bladder
TCGA-FT-A61P-01A	RNA-seq	Bladder
TCGA-E7-A97P-01A	RNA-seq	Bladder
TCGA-FD-A6TA-01A	RNA-seq	Bladder
TCGA-DK-A1AG-01A	RNA-seq	Bladder
TCGA-XF-A8HI-01A	RNA-seq	Bladder
TCGA-KQ-A41P-01A	RNA-seq	Bladder
TCGA-CU-A5W6-01A	RNA-seq	Bladder
TCGA-GV-A3QF-01A	RNA-seq	Bladder
TCGA-DK-AA6R-01A	RNA-seq	Bladder
TCGA-E7-A4XJ-01A	RNA-seq	Bladder
TCGA-XF-AAN5-01A	RNA-seq	Bladder
TCGA-XF-A9T8-01A	RNA-seq	Bladder
TCGA-ZF-AA56-01A	RNA-seq	Bladder
TCGA-DK-A1A3-01A	RNA-seq	Bladder
TCGA-GC-A6I3-11A	RNA-seq	Bladder
TCGA-DK-A1A3-01A	RNA-seq	Bladder
TCGA-FJ-A871-01A	RNA-seq	Bladder
TCGA-XF-A9ST-01A	RNA-seq	Bladder
TCGA-G2-A2EC-01A	RNA-seq	Bladder
TCGA-FD-A3SJ-01A	RNA-seq	Bladder
TCGA-BT-A20W-11A	RNA-seq	Bladder
TCGA-4Z-AA7Q-01A	RNA-seq	Bladder
TCGA-CF-A5U8-01A	RNA-seq	Bladder
TCGA-GC-A3RD-01A	RNA-seq	Bladder
TCGA-XF-A9T6-01A	RNA-seq	Bladder
TCGA-GC-A3WC-01A	RNA-seq	Bladder
TCGA-FD-A6TF-01A	RNA-seq	Bladder
TCGA-UY-A9PH-01A	RNA-seq	Bladder
TCGA-BT-A2LB-11A	RNA-seq	Bladder
TCGA-FT-A3EE-01A	RNA-seq	Bladder
TCGA-DK-A1A6-01A	RNA-seq	Bladder
TCGA-ZF-A9R9-01A	RNA-seq	Bladder
TCGA-KQ-A41Q-01A	RNA-seq	Bladder
TCGA-2F-A9KO-01A	RNA-seq	Bladder
TCGA-BT-A20R-01A	RNA-seq	Bladder
TCGA-YC-A9TC-01A	RNA-seq	Bladder
TCGA-K4-A54R-01A	RNA-seq	Bladder
TCGA-XF-AAMT-01A	RNA-seq	Bladder
TCGA-PQ-A6FN-01A	RNA-seq	Bladder
TCGA-LC-A66R-01A	RNA-seq	Bladder
TCGA-BL-A13J-01A	RNA-seq	Bladder
TCGA-DK-A2I1-01A	RNA-seq	Bladder
TCGA-GC-A3RD-01A	RNA-seq	Bladder
TCGA-CU-A3YL-01A	RNA-seq	Bladder
TCGA-ZF-AA4U-01A	RNA-seq	Bladder
TCGA-FD-A5C0-01A	RNA-seq	Bladder
TCGA-KQ-A41O-01A	RNA-seq	Bladder
TCGA-K4-A5RH-01A	RNA-seq	Bladder
TCGA-BT-A42C-01A	RNA-seq	Bladder
TCGA-G2-A3IE-01A	RNA-seq	Bladder
TCGA-E5-A4TZ-01A	RNA-seq	Bladder
TCGA-DK-AA6S-01A	RNA-seq	Bladder
TCGA-G2-A3VY-01A	RNA-seq	Bladder
TCGA-DK-AA6P-01A	RNA-seq	Bladder
TCGA-DK-A1AA-01A	RNA-seq	Bladder
TCGA-ZF-AA4N-01A	RNA-seq	Bladder
TCGA-BT-A0YX-01A	RNA-seq	Bladder
TCGA-E7-A97P-01A	RNA-seq	Bladder
TCGA-XF-A9SH-01A	RNA-seq	Bladder
TCGA-YC-A89H-01A	RNA-seq	Bladder
TCGA-GV-A6ZA-01A	RNA-seq	Bladder
TCGA-ZF-A9R0-01A	RNA-seq	Bladder
TCGA-BT-A20U-11A	RNA-seq	Bladder
TCGA-4Z-AA81-01A	RNA-seq	Bladder
TCGA-CU-A72E-01A	RNA-seq	Bladder
TCGA-UY-A78N-01A	RNA-seq	Bladder
TCGA-ZF-AA5P-01A	RNA-seq	Bladder
TCGA-CF-A1HR-01A	RNA-seq	Bladder
TCGA-DK-AA6R-01A	RNA-seq	Bladder
TCGA-FD-A5BY-01A	RNA-seq	Bladder
TCGA-E5-A2PC-01A	RNA-seq	Bladder
TCGA-CU-A0YR-01A	RNA-seq	Bladder
TCGA-GC-A4ZW-01A	RNA-seq	Bladder
TCGA-FD-A3SM-01A	RNA-seq	Bladder
TCGA-FJ-A3Z7-01A	RNA-seq	Bladder
TCGA-G2-A3VY-01A	RNA-seq	Bladder
TCGA-DK-A6AW-01A	RNA-seq	Bladder
TCGA-CF-A47V-01A	RNA-seq	Bladder
TCGA-XF-AAN5-01A	RNA-seq	Bladder
TCGA-K4-A5RI-01A	RNA-seq	Bladder
TCGA-E7-A519-01A	RNA-seq	Bladder
TCGA-E7-A677-01A	RNA-seq	Bladder
TCGA-GD-A6C6-01A	RNA-seq	Bladder
TCGA-CF-A8HX-01A	RNA-seq	Bladder
TCGA-CF-A1HS-01A	RNA-seq	Bladder
TCGA-FD-A5BS-01A	RNA-seq	Bladder
TCGA-BT-A42F-01A	RNA-seq	Bladder
TCGA-XF-A8HB-01A	RNA-seq	Bladder
TCGA-FD-A3B3-01A	RNA-seq	Bladder
TCGA-XF-A9SK-01A	RNA-seq	Bladder
TCGA-G2-AA3C-01A	RNA-seq	Bladder
TCGA-GC-A3WC-11A	RNA-seq	Bladder
TCGA-CU-A3QU-01A	RNA-seq	Bladder
TCGA-GC-A6I3-01A	RNA-seq	Bladder
TCGA-5N-A9KM-01A	RNA-seq	Bladder
TCGA-FD-A5BR-01A	RNA-seq	Bladder
TCGA-K4-A5RJ-01A	RNA-seq	Bladder
TCGA-DK-A6B0-01A	RNA-seq	Bladder
TCGA-E7-A678-01A	RNA-seq	Bladder
TCGA-DK-A1AG-01A	RNA-seq	Bladder
TCGA-BL-A5ZZ-01A	RNA-seq	Bladder
TCGA-ZF-AA4V-01A	RNA-seq	Bladder
TCGA-XF-AAN2-01A	RNA-seq	Bladder
TCGA-KQ-A41P-01A	RNA-seq	Bladder
TCGA-FD-A3B6-01A	RNA-seq	Bladder
TCGA-DK-A3IT-01A	RNA-seq	Bladder
TCGA-ZF-AA5P-01A	RNA-seq	Bladder
TCGA-FD-A5C1-01A	RNA-seq	Bladder
TCGA-DK-A3IU-01A	RNA-seq	Bladder
TCGA-BT-A20R-11A	RNA-seq	Bladder
TCGA-XF-A9SZ-01A	RNA-seq	Bladder
TCGA-BL-A5ZZ-01A	RNA-seq	Bladder
TCGA-DK-A2I6-01A	RNA-seq	Bladder
TCGA-FD-A3SP-01A	RNA-seq	Bladder
TCGA-FD-A3SS-01A	RNA-seq	Bladder
TCGA-E7-A4XJ-01A	RNA-seq	Bladder
TCGA-K4-A83P-01A	RNA-seq	Bladder
TCGA-4Z-AA7R-01A	RNA-seq	Bladder
TCGA-DK-AA71-01A	RNA-seq	Bladder
TCGA-BL-A0C8-01A	RNA-seq	Bladder
TCGA-E7-A8O8-01A	RNA-seq	Bladder
TCGA-FD-A3SN-01A	RNA-seq	Bladder
TCGA-GU-AATO-01A	RNA-seq	Bladder
TCGA-FD-A62P-01A	RNA-seq	Bladder
TCGA-GV-A3JX-01A	RNA-seq	Bladder
TCGA-FD-A5BV-01A	RNA-seq	Bladder
TCGA-GC-A3BM-01A	RNA-seq	Bladder
TCGA-E7-A8O7-01A	RNA-seq	Bladder
TCGA-BT-A2LD-01A	RNA-seq	Bladder
TCGA-DK-AA6L-01A	RNA-seq	Bladder
TCGA-FD-A3SN-01A	RNA-seq	Bladder
TCGA-XF-A9SM-01A	RNA-seq	Bladder
TCGA-ZF-AA4T-01A	RNA-seq	Bladder
TCGA-GV-A3QK-01B	RNA-seq	Bladder
TCGA-4Z-AA7M-01A	RNA-seq	Bladder
TCGA-DK-A6B1-01A	RNA-seq	Bladder
TCGA-FD-A6TG-01A	RNA-seq	Bladder
TCGA-DK-A6B5-01A	RNA-seq	Bladder
TCGA-DK-A3IN-01A	RNA-seq	Bladder
TCGA-FD-A6TB-01A	RNA-seq	Bladder
TCGA-2F-A9KP-01A	RNA-seq	Bladder
TCGA-BT-A42E-01A	RNA-seq	Bladder
TCGA-GV-A40G-01A	RNA-seq	Bladder
TCGA-GU-AATQ-01A	RNA-seq	Bladder
TCGA-BT-A20N-11A	RNA-seq	Bladder
TCGA-GC-A3I6-01A	RNA-seq	Bladder
TCGA-UY-A9PD-01A	RNA-seq	Bladder
TCGA-DK-A3IK-01A	RNA-seq	Bladder
TCGA-K4-A3WS-01A	RNA-seq	Bladder
TCGA-DK-A3IL-01A	RNA-seq	Bladder
TCGA-XF-A9T2-01A	RNA-seq	Bladder
TCGA-BT-A3PK-01A	RNA-seq	Bladder
TCGA-UY-A9PH-01A	RNA-seq	Bladder
TCGA-E7-A6MF-01A	RNA-seq	Bladder
TCGA-E7-A5KF-01A	RNA-seq	Bladder
TCGA-H4-A2HO-01A	RNA-seq	Bladder
TCGA-CF-A47Y-01A	RNA-seq	Bladder
TCGA-UY-A9PA-01A	RNA-seq	Bladder
TCGA-DK-AA74-01A	RNA-seq	Bladder
TCGA-FD-A3N6-01A	RNA-seq	Bladder
TCGA-FD-A3B3-01A	RNA-seq	Bladder
TCGA-FD-A3SS-01A	RNA-seq	Bladder
TCGA-HQ-A5NE-01A	RNA-seq	Bladder
TCGA-FD-A5BR-01A	RNA-seq	Bladder
TCGA-FJ-A871-01A	RNA-seq	Bladder
TCGA-CF-A9FM-01A	RNA-seq	Bladder
TCGA-DK-AA6T-01A	RNA-seq	Bladder
TCGA-E7-A3Y1-01A	RNA-seq	Bladder
TCGA-YF-AA3L-01A	RNA-seq	Bladder
TCGA-CF-A3MG-01A	RNA-seq	Bladder
TCGA-ZF-A9RF-01A	RNA-seq	Bladder
TCGA-YF-AA3M-01A	RNA-seq	Bladder
TCGA-ZF-AA5H-01A	RNA-seq	Bladder
TCGA-YF-AA3L-01A	RNA-seq	Bladder
TCGA-E7-A5KE-01A	RNA-seq	Bladder
TCGA-BT-A20U-11A	RNA-seq	Bladder
TCGA-DK-A1A7-01A	RNA-seq	Bladder
TCGA-XF-AAMY-01A	RNA-seq	Bladder
TCGA-PQ-A6FI-01A	RNA-seq	Bladder
TCGA-CF-A3MF-01A	RNA-seq	Bladder
TCGA-2F-A9KP-01A	RNA-seq	Bladder
TCGA-XF-AAMX-01A	RNA-seq	Bladder
TCGA-G2-AA3D-01A	RNA-seq	Bladder
TCGA-CU-A0YO-01A	RNA-seq	Bladder
TCGA-E7-A3Y1-01A	RNA-seq	Bladder
TCGA-CU-A3KJ-01A	RNA-seq	Bladder
TCGA-FD-A62O-01A	RNA-seq	Bladder
TCGA-FD-A6TI-01A	RNA-seq	Bladder
TCGA-GU-A766-01A	RNA-seq	Bladder
TCGA-XF-A9T6-01A	RNA-seq	Bladder
TCGA-E7-A5KF-01A	RNA-seq	Bladder
TCGA-FD-A3B5-01A	RNA-seq	Bladder
TCGA-BT-A42F-01A	RNA-seq	Bladder
TCGA-SY-A9G0-01A	RNA-seq	Bladder
TCGA-DK-A2I1-01A	RNA-seq	Bladder
TCGA-DK-A1AA-01A	RNA-seq	Bladder
TCGA-4Z-AA7Y-01A	RNA-seq	Bladder
TCGA-E7-A7DU-01A	RNA-seq	Bladder
TCGA-G2-A2ES-01A	RNA-seq	Bladder
TCGA-BL-A13I-01A	RNA-seq	Bladder
TCGA-BT-A20N-11A	RNA-seq	Bladder
TCGA-XF-AAN7-01A	RNA-seq	Bladder
TCGA-FD-A6TC-01A	RNA-seq	Bladder
TCGA-DK-A6AW-01A	RNA-seq	Bladder
TCGA-PQ-A6FN-01A	RNA-seq	Bladder
TCGA-E5-A4U1-01A	RNA-seq	Bladder
TCGA-K4-A5RI-01A	RNA-seq	Bladder
TCGA-CF-A3MI-01A	RNA-seq	Bladder
TCGA-DK-A3IS-01A	RNA-seq	Bladder
TCGA-K4-A4AB-01B	RNA-seq	Bladder
TCGA-GV-A3QH-01A	RNA-seq	Bladder
TCGA-DK-A3WX-01A	RNA-seq	Bladder
TCGA-FD-A43S-01A	RNA-seq	Bladder
TCGA-GV-A3QG-01A	RNA-seq	Bladder
TCGA-C4-A0F6-01A	RNA-seq	Bladder
TCGA-DK-A2I4-01A	RNA-seq	Bladder
TCGA-E5-A2PC-01A	RNA-seq	Bladder
TCGA-E7-A7DV-01A	RNA-seq	Bladder
TCGA-ZF-A9R5-01A	RNA-seq	Bladder
TCGA-XF-A9SW-01A	RNA-seq	Bladder
TCGA-GU-AATQ-01A	RNA-seq	Bladder
TCGA-GV-A3QG-01A	RNA-seq	Bladder
TCGA-BT-A20Q-11A	RNA-seq	Bladder
TCGA-DK-A1AC-01A	RNA-seq	Bladder
TCGA-ZF-A9RD-01A	RNA-seq	Bladder
TCGA-ZF-A9R1-01A	RNA-seq	Bladder
TCGA-XF-A8HD-01A	RNA-seq	Bladder
TCGA-CF-A47T-01A	RNA-seq	Bladder
TCGA-UY-A78K-01A	RNA-seq	Bladder
TCGA-FD-A3B7-01A	RNA-seq	Bladder
TCGA-ZF-A9R4-01A	RNA-seq	Bladder
TCGA-FD-A3SL-01A	RNA-seq	Bladder
TCGA-DK-A1AG-01A	RNA-seq	Bladder
TCGA-4Z-AA7O-01A	RNA-seq	Bladder
TCGA-BT-A3PH-01A	RNA-seq	Bladder
TCGA-DK-A1AD-01A	RNA-seq	Bladder
TCGA-FD-A6TK-01A	RNA-seq	Bladder
TCGA-CF-A47W-01A	RNA-seq	Bladder
TCGA-DK-A3X2-01A	RNA-seq	Bladder
TCGA-G2-A2ES-01A	RNA-seq	Bladder
TCGA-ZF-A9R1-01A	RNA-seq	Bladder
TCGA-DK-AA77-01A	RNA-seq	Bladder
TCGA-DK-AA76-01A	RNA-seq	Bladder
TCGA-FD-A43X-01A	RNA-seq	Bladder
TCGA-BL-A13J-01A	RNA-seq	Bladder
TCGA-CF-A7I0-01A	RNA-seq	Bladder
TCGA-UY-A9PF-01A	RNA-seq	Bladder
TCGA-2F-A9KT-01A	RNA-seq	Bladder
TCGA-DK-AA6Q-01A	RNA-seq	Bladder
TCGA-BT-A0YX-01A	RNA-seq	Bladder
TCGA-GU-A763-01A	RNA-seq	Bladder
TCGA-CU-A5W6-01A	RNA-seq	Bladder
TCGA-UY-A9PD-01A	RNA-seq	Bladder
TCGA-C4-A0EZ-01A	RNA-seq	Bladder
TCGA-DK-AA6L-01A	RNA-seq	Bladder
TCGA-G2-AA3C-01A	RNA-seq	Bladder
TCGA-ZF-AA5P-01A	RNA-seq	Bladder
TCGA-FD-A43N-01A	RNA-seq	Bladder
TCGA-K4-A3WU-01B	RNA-seq	Bladder
TCGA-FD-A3N6-01A	RNA-seq	Bladder
TCGA-H4-A2HQ-01A	RNA-seq	Bladder
TCGA-UY-A78K-01A	RNA-seq	Bladder
TCGA-ZF-AA4W-01A	RNA-seq	Bladder
TCGA-UY-A9PB-01A	RNA-seq	Bladder
TCGA-K4-A3WV-01A	RNA-seq	Bladder
TCGA-UY-A78N-01A	RNA-seq	Bladder
TCGA-UY-A78P-01A	RNA-seq	Bladder
TCGA-BT-A0YX-01A	RNA-seq	Bladder
TCGA-4Z-AA81-01A	RNA-seq	Bladder
TCGA-FD-A62N-01A	RNA-seq	Bladder
TCGA-FD-A3N5-01A	RNA-seq	Bladder
TCGA-XF-A9SX-01A	RNA-seq	Bladder
TCGA-PQ-A6FI-01A	RNA-seq	Bladder
TCGA-ZF-AA4T-01A	RNA-seq	Bladder
TCGA-DK-A3IV-01A	RNA-seq	Bladder
TCGA-DK-AA6X-01A	RNA-seq	Bladder
TCGA-GC-A3I6-01A	RNA-seq	Bladder
TCGA-DK-A3X2-01A	RNA-seq	Bladder
TCGA-K4-A3WU-01B	RNA-seq	Bladder
TCGA-BL-A13I-01A	RNA-seq	Bladder
TCGA-FD-A3B7-01A	RNA-seq	Bladder
TCGA-CF-A3MG-01A	RNA-seq	Bladder
TCGA-XF-AAMR-01A	RNA-seq	Bladder
TCGA-K4-A6MB-01A	RNA-seq	Bladder
TCGA-FD-A6TB-01A	RNA-seq	Bladder
TCGA-UY-A9PH-01A	RNA-seq	Bladder
TCGA-ZF-A9R2-01A	RNA-seq	Bladder
TCGA-E7-A97Q-01A	RNA-seq	Bladder
TCGA-DK-A3WY-01A	RNA-seq	Bladder
TCGA-DK-AA74-01A	RNA-seq	Bladder
TCGA-K4-A5RI-11A	RNA-seq	Bladder
TCGA-K4-A3WV-01A	RNA-seq	Bladder
TCGA-DK-A3IS-01A	RNA-seq	Bladder
TCGA-DK-A3WY-01A	RNA-seq	Bladder
TCGA-CF-A3MI-01A	RNA-seq	Bladder
TCGA-GU-A42R-01A	RNA-seq	Bladder
TCGA-BT-A20U-01A	RNA-seq	Bladder
TCGA-FD-A6TI-01A	RNA-seq	Bladder
TCGA-G2-A2EO-01A	RNA-seq	Bladder
TCGA-HQ-A5NE-01A	RNA-seq	Bladder
TCGA-XF-AAMQ-01A	RNA-seq	Bladder
TCGA-GV-A3QH-01A	RNA-seq	Bladder
TCGA-GV-A6ZA-01A	RNA-seq	Bladder
TCGA-G2-A2EF-01A	RNA-seq	Bladder
TCGA-DK-AA6M-01A	RNA-seq	Bladder
TCGA-4Z-AA84-01A	RNA-seq	Bladder
TCGA-CF-A9FL-01A	RNA-seq	Bladder
TCGA-XF-A8HD-01A	RNA-seq	Bladder
TCGA-FD-A6TG-01A	RNA-seq	Bladder
TCGA-C4-A0F7-01A	RNA-seq	Bladder
TCGA-4Z-AA80-01A	RNA-seq	Bladder
TCGA-DK-A3IQ-01A	RNA-seq	Bladder
TCGA-FD-A6TG-01A	RNA-seq	Bladder
TCGA-XF-A8HC-01A	RNA-seq	Bladder
TCGA-K4-A54R-11A	RNA-seq	Bladder
TCGA-FD-A43S-01A	RNA-seq	Bladder
TCGA-XF-AAN2-01A	RNA-seq	Bladder
TCGA-ZF-A9R0-01A	RNA-seq	Bladder
TCGA-DK-A1AC-01A	RNA-seq	Bladder
TCGA-CF-A9FF-01A	RNA-seq	Bladder
TCGA-BT-A2LB-11A	RNA-seq	Bladder
TCGA-UY-A78M-01A	RNA-seq	Bladder
TCGA-ZF-A9RC-01A	RNA-seq	Bladder
TCGA-ZF-A9RM-01A	RNA-seq	Bladder
TCGA-XF-A8HH-01A	RNA-seq	Bladder
TCGA-XF-AAMQ-01A	RNA-seq	Bladder
TCGA-E7-A3X6-01A	RNA-seq	Bladder
TCGA-E7-A8O7-01A	RNA-seq	Bladder
TCGA-CF-A9FF-01A	RNA-seq	Bladder
TCGA-CU-A0YN-11A	RNA-seq	Bladder
TCGA-KQ-A41O-01A	RNA-seq	Bladder
TCGA-E7-A4XJ-01A	RNA-seq	Bladder
TCGA-ZF-A9R7-01A	RNA-seq	Bladder
TCGA-4Z-AA7Y-01A	RNA-seq	Bladder
TCGA-E7-A6MF-01A	RNA-seq	Bladder
TCGA-G2-A3IB-01A	RNA-seq	Bladder
TCGA-GV-A3QI-01A	RNA-seq	Bladder
TCGA-GC-A3RC-01A	RNA-seq	Bladder
TCGA-MV-A51V-01A	RNA-seq	Bladder
TCGA-DK-A1AC-01A	RNA-seq	Bladder
TCGA-GC-A3YS-01A	RNA-seq	Bladder
TCGA-DK-A3IM-01A	RNA-seq	Bladder
TCGA-GD-A3OP-01A	RNA-seq	Bladder
TCGA-ZF-AA58-01A	RNA-seq	Bladder
TCGA-E7-A3X6-01A	RNA-seq	Bladder
TCGA-FJ-A3ZF-01A	RNA-seq	Bladder
TCGA-GD-A3OQ-01A	RNA-seq	Bladder
TCGA-E7-A6MF-01A	RNA-seq	Bladder
TCGA-FD-A43X-01A	RNA-seq	Bladder
TCGA-HQ-A2OE-01A	RNA-seq	Bladder
TCGA-FD-A5BS-01A	RNA-seq	Bladder
TCGA-FD-A3SJ-01A	RNA-seq	Bladder
TCGA-FD-A3B5-01A	RNA-seq	Bladder
TCGA-2F-A9KO-01A	RNA-seq	Bladder
TCGA-E7-A7XN-01A	RNA-seq	Bladder
TCGA-KQ-A41P-01A	RNA-seq	Bladder
TCGA-KQ-A41R-01A	RNA-seq	Bladder
TCGA-XF-A9T8-01A	RNA-seq	Bladder
TCGA-FD-A3SQ-01A	RNA-seq	Bladder
TCGA-DK-A3WX-01A	RNA-seq	Bladder
TCGA-XF-A8HE-01A	RNA-seq	Bladder
TCGA-ZF-A9RL-01A	RNA-seq	Bladder
TCGA-GD-A2C5-11A	RNA-seq	Bladder
TCGA-ZF-AA5H-01A	RNA-seq	Bladder
TCGA-GV-A3QG-01A	RNA-seq	Bladder
TCGA-BT-A20R-11A	RNA-seq	Bladder
TCGA-GV-A3JW-01A	RNA-seq	Bladder
TCGA-G2-A2ES-01A	RNA-seq	Bladder
TCGA-XF-A9T5-01A	RNA-seq	Bladder
TCGA-ZF-AA5H-01A	RNA-seq	Bladder
TCGA-FT-A61P-01A	RNA-seq	Bladder
TCGA-XF-A9T5-01A	RNA-seq	Bladder
TCGA-DK-AA6M-01A	RNA-seq	Bladder
TCGA-BL-A0C8-01A	RNA-seq	Bladder
TCGA-GV-A3QF-01A	RNA-seq	Bladder
TCGA-BT-A3PK-01A	RNA-seq	Bladder
TCGA-XF-A8HC-01A	RNA-seq	Bladder
TCGA-5N-A9KM-01A	RNA-seq	Bladder
TCGA-4Z-AA87-01A	RNA-seq	Bladder
TCGA-BT-A20N-01A	RNA-seq	Bladder
TCGA-SY-A9G5-01A	RNA-seq	Bladder
TCGA-G2-AA3D-01A	RNA-seq	Bladder
TCGA-4Z-AA83-01A	RNA-seq	Bladder
TCGA-DK-A3IL-01A	RNA-seq	Bladder
TCGA-BL-A0C8-01A	RNA-seq	Bladder
TCGA-BT-A20O-01A	RNA-seq	Bladder
TCGA-FT-A3EE-01A	RNA-seq	Bladder
TCGA-DK-AA6T-01A	RNA-seq	Bladder
TCGA-GC-A3WC-01A	RNA-seq	Bladder
TCGA-G2-A2EF-01A	RNA-seq	Bladder
TCGA-ZF-A9R9-01A	RNA-seq	Bladder
TCGA-XF-A9SZ-01A	RNA-seq	Bladder
TCGA-GD-A3OP-01A	RNA-seq	Bladder
TCGA-BT-A2LA-01A	RNA-seq	Bladder
TCGA-XF-A9SU-01A	RNA-seq	Bladder
TCGA-E7-A519-01A	RNA-seq	Bladder
TCGA-DK-A2I2-01A	RNA-seq	Bladder
TCGA-CU-A0YN-01A	RNA-seq	Bladder
TCGA-BT-A20T-01A	RNA-seq	Bladder
TCGA-FD-A3B8-01A	RNA-seq	Bladder
TCGA-CU-A0YR-11A	RNA-seq	Bladder
TCGA-XF-A9SV-01A	RNA-seq	Bladder
TCGA-ZF-A9RC-01A	RNA-seq	Bladder
TCGA-BT-A20Q-01A	RNA-seq	Bladder
TCGA-K4-A4AB-01B	RNA-seq	Bladder
TCGA-CF-A9FL-01A	RNA-seq	Bladder
TCGA-XF-AAN0-01A	RNA-seq	Bladder
TCGA-ZF-A9RC-01A	RNA-seq	Bladder
TCGA-E7-A6MD-01A	RNA-seq	Bladder
TCGA-GV-A3JX-01A	RNA-seq	Bladder
TCGA-DK-A1AD-01A	RNA-seq	Bladder
TCGA-2F-A9KR-01A	RNA-seq	Bladder
TCGA-GC-A6I1-01A	RNA-seq	Bladder
TCGA-2F-A9KW-01A	RNA-seq	Bladder
TCGA-FJ-A3ZE-01A	RNA-seq	Bladder
TCGA-GC-A6I3-11A	RNA-seq	Bladder
TCGA-E7-A8O8-01A	RNA-seq	Bladder
TCGA-4Z-AA82-01A	RNA-seq	Bladder
TCGA-XF-A9SV-01A	RNA-seq	Bladder
TCGA-GC-A3RC-01A	RNA-seq	Bladder
TCGA-ZF-AA4W-01A	RNA-seq	Bladder
TCGA-FD-A5BY-01A	RNA-seq	Bladder
TCGA-FD-A6TK-01A	RNA-seq	Bladder
TCGA-UY-A9PE-01A	RNA-seq	Bladder
TCGA-DK-A6B5-01A	RNA-seq	Bladder
TCGA-FJ-A3ZE-01A	RNA-seq	Bladder
TCGA-E7-A7XN-01A	RNA-seq	Bladder
TCGA-2F-A9KT-01A	RNA-seq	Bladder
TCGA-K4-A83P-01A	RNA-seq	Bladder
TCGA-E7-A97Q-01A	RNA-seq	Bladder
TCGA-GD-A3OQ-01A	RNA-seq	Bladder
TCGA-XF-A8HD-01A	RNA-seq	Bladder
TCGA-FT-A61P-01A	RNA-seq	Bladder
TCGA-BT-A2LB-11A	RNA-seq	Bladder
TCGA-CU-A3KJ-01A	RNA-seq	Bladder
TCGA-XF-AAN0-01A	RNA-seq	Bladder
TCGA-E5-A4U1-01A	RNA-seq	Bladder
TCGA-GC-A3RD-01A	RNA-seq	Bladder
TCGA-FD-A3NA-01A	RNA-seq	Bladder
TCGA-DK-A2I6-01A	RNA-seq	Bladder
TCGA-FD-A62O-01A	RNA-seq	Bladder
TCGA-DK-A2I4-01A	RNA-seq	Bladder
TCGA-ZF-AA56-01A	RNA-seq	Bladder
TCGA-XF-A9SU-01A	RNA-seq	Bladder
TCGA-DK-A6AV-01A	RNA-seq	Bladder
TCGA-DK-A2I6-01A	RNA-seq	Bladder
TCGA-CF-A47V-01A	RNA-seq	Bladder
TCGA-LT-A5Z6-01A	RNA-seq	Bladder
TCGA-ZF-A9R5-01A	RNA-seq	Bladder
TCGA-FD-A43P-01A	RNA-seq	Bladder
TCGA-XF-AAN3-01A	RNA-seq	Bladder
TCGA-E7-A7DV-01A	RNA-seq	Bladder
TCGA-FD-A5BU-01A	RNA-seq	Bladder
TCGA-K4-A5RI-11A	RNA-seq	Bladder
TCGA-E7-A7PW-01A	RNA-seq	Bladder
TCGA-BT-A20N-11A	RNA-seq	Bladder
TCGA-K4-A3WV-11A	RNA-seq	Bladder
TCGA-FD-A62N-01A	RNA-seq	Bladder
TCGA-XF-A9T0-01A	RNA-seq	Bladder
TCGA-XF-AAN4-01A	RNA-seq	Bladder
TCGA-HQ-A2OF-01A	RNA-seq	Bladder
TCGA-DK-A3X2-01A	RNA-seq	Bladder
TCGA-FD-A3SQ-01A	RNA-seq	Bladder
TCGA-C4-A0F7-01A	RNA-seq	Bladder
TCGA-GU-A764-01A	RNA-seq	Bladder
TCGA-BL-A13I-01A	RNA-seq	Bladder
TCGA-DK-AA6S-01A	RNA-seq	Bladder
TCGA-ZF-AA5N-01A	RNA-seq	Bladder
TCGA-DK-AA6Q-01A	RNA-seq	Bladder
TCGA-GC-A3YS-01A	RNA-seq	Bladder
TCGA-C4-A0F6-01A	RNA-seq	Bladder
TCGA-DK-A2HX-01A	RNA-seq	Bladder
TCGA-GD-A3OQ-11A	RNA-seq	Bladder
TCGA-HQ-A5ND-01A	RNA-seq	Bladder
TCGA-G2-A3VY-01A	RNA-seq	Bladder
TCGA-KQ-A41Q-01A	RNA-seq	Bladder
TCGA-XF-A9SI-01A	RNA-seq	Bladder
TCGA-FD-A5C0-01A	RNA-seq	Bladder
TCGA-GU-AATP-01A	RNA-seq	Bladder
TCGA-FD-A3SP-01A	RNA-seq	Bladder
TCGA-XF-A9SZ-01A	RNA-seq	Bladder
TCGA-DK-A1A6-01A	RNA-seq	Bladder
TCGA-BT-A42E-01A	RNA-seq	Bladder
TCGA-CF-A8HX-01A	RNA-seq	Bladder
TCGA-E7-A7DV-01A	RNA-seq	Bladder
TCGA-G2-A2EO-01A	RNA-seq	Bladder
TCGA-2F-A9KW-01A	RNA-seq	Bladder
TCGA-BT-A20X-01A	RNA-seq	Bladder
TCGA-LT-A8JT-01A	RNA-seq	Bladder
TCGA-FD-A5BX-01A	RNA-seq	Bladder
TCGA-4Z-AA7N-01A	RNA-seq	Bladder
TCGA-E7-A678-01A	RNA-seq	Bladder
TCGA-XF-A9SI-01A	RNA-seq	Bladder
TCGA-BL-A13J-11A	RNA-seq	Bladder
TCGA-UY-A8OC-01A	RNA-seq	Bladder
TCGA-MV-A51V-01A	RNA-seq	Bladder
TCGA-CF-A8HX-01A	RNA-seq	Bladder
TCGA-YF-AA3L-01A	RNA-seq	Bladder
TCGA-BT-A20Q-11A	RNA-seq	Bladder
TCGA-DK-A1AF-01A	RNA-seq	Bladder
TCGA-BL-A0C8-01B	RNA-seq	Bladder
TCGA-GU-AATQ-01A	RNA-seq	Bladder
TCGA-BL-A13I-01A	RNA-seq	Bladder
TCGA-XF-A9T0-01A	RNA-seq	Bladder
TCGA-CU-A72E-01A	RNA-seq	Bladder
TCGA-GU-A762-01A	RNA-seq	Bladder
TCGA-ZF-A9R2-01A	RNA-seq	Bladder
TCGA-BT-A20P-01A	RNA-seq	Bladder
TCGA-ZF-AA51-01A	RNA-seq	Bladder
TCGA-LC-A66R-01A	RNA-seq	Bladder
TCGA-CF-A9FH-01A	RNA-seq	Bladder
TCGA-K4-A5RJ-01A	RNA-seq	Bladder
TCGA-E5-A4TZ-01A	RNA-seq	Bladder
TCGA-FJ-A3ZE-01A	RNA-seq	Bladder
TCGA-DK-A1A7-01A	RNA-seq	Bladder
TCGA-GU-A766-01A	RNA-seq	Bladder
TCGA-CF-A3MG-01A	RNA-seq	Bladder
TCGA-XF-A9ST-01A	RNA-seq	Bladder
TCGA-XF-A9T8-01A	RNA-seq	Bladder
TCGA-XF-AAMJ-01A	RNA-seq	Bladder
TCGA-C4-A0F0-01A	RNA-seq	Bladder
TCGA-XF-A9T3-01A	RNA-seq	Bladder
TCGA-FD-A6TD-01A	RNA-seq	Bladder
TCGA-G2-A2EC-01A	RNA-seq	Bladder
TCGA-GV-A3QI-01A	RNA-seq	Bladder
TCGA-4Z-AA7Q-01A	RNA-seq	Bladder
TCGA-GV-A40E-01A	RNA-seq	Bladder
TCGA-BT-A20W-01A	RNA-seq	Bladder
TCGA-FD-A6TC-01A	RNA-seq	Bladder
TCGA-ZF-A9R3-01A	RNA-seq	Bladder
TCGA-H4-A2HQ-01A	RNA-seq	Bladder
TCGA-CF-A1HS-01A	RNA-seq	Bladder
TCGA-MV-A51V-01A	RNA-seq	Bladder
TCGA-LC-A66R-01A	RNA-seq	Bladder
TCGA-4Z-AA87-01A	RNA-seq	Bladder
TCGA-BT-A20Q-11A	RNA-seq	Bladder
TCGA-BT-A20U-01A	RNA-seq	Bladder
TCGA-FD-A5BZ-01A	RNA-seq	Bladder
TCGA-YC-A8S6-01A	RNA-seq	Bladder
TCGA-GU-A767-01A	RNA-seq	Bladder
TCGA-BT-A20O-01A	RNA-seq	Bladder
TCGA-E5-A4TZ-01A	RNA-seq	Bladder
TCGA-DK-A6B6-01A	RNA-seq	Bladder
TCGA-GD-A3OS-01A	RNA-seq	Bladder
TCGA-BT-A3PH-01A	RNA-seq	Bladder
TCGA-LT-A5Z6-01A	RNA-seq	Bladder
TCGA-E7-A541-01A	RNA-seq	Bladder
TCGA-XF-A9SL-01A	RNA-seq	Bladder
TCGA-BT-A3PJ-01A	RNA-seq	Bladder
TCGA-BT-A20V-01A	RNA-seq	Bladder
TCGA-DK-AA6T-01A	RNA-seq	Bladder
TCGA-E7-A5KE-01A	RNA-seq	Bladder
TCGA-BL-A13J-01A	RNA-seq	Bladder
TCGA-FD-A43U-01A	RNA-seq	Bladder
TCGA-FJ-A3Z7-01A	RNA-seq	Bladder
TCGA-UY-A9PD-01A	RNA-seq	Bladder
TCGA-K4-A54R-11A	RNA-seq	Bladder
TCGA-CF-A47W-01A	RNA-seq	Bladder
TCGA-CF-A3MI-01A	RNA-seq	Bladder
TCGA-XF-A9T3-01A	RNA-seq	Bladder
TCGA-GC-A3OO-01A	RNA-seq	Bladder
TCGA-GD-A3OQ-01A	RNA-seq	Bladder
TCGA-CF-A9FM-01A	RNA-seq	Bladder
TCGA-C4-A0F1-01A	RNA-seq	Bladder
TCGA-FJ-A3ZF-01A	RNA-seq	Bladder
TCGA-HQ-A5ND-01A	RNA-seq	Bladder
TCGA-GV-A3JZ-01A	RNA-seq	Bladder
TCGA-FD-A3B4-01A	RNA-seq	Bladder
TCGA-UY-A8OB-01A	RNA-seq	Bladder
TCGA-XF-A9ST-01A	RNA-seq	Bladder
TCGA-DK-A1AE-01A	RNA-seq	Bladder
TCGA-YC-A9TC-01A	RNA-seq	Bladder
TCGA-CF-A1HR-01A	RNA-seq	Bladder
TCGA-ZF-A9RN-01A	RNA-seq	Bladder
TCGA-XF-AAMR-01A	RNA-seq	Bladder
TCGA-BL-A13I-01B	RNA-seq	Bladder
TCGA-DK-A6B6-01A	RNA-seq	Bladder
TCGA-CF-A27C-01A	RNA-seq	Bladder
TCGA-K4-A6FZ-01A	RNA-seq	Bladder
TCGA-XF-A9T4-01A	RNA-seq	Bladder
TCGA-FJ-A871-01A	RNA-seq	Bladder
TCGA-ZF-A9RD-01A	RNA-seq	Bladder
TCGA-FD-A6TE-01A	RNA-seq	Bladder
TCGA-ZF-A9R0-01A	RNA-seq	Bladder
TCGA-FD-A5BT-01A	RNA-seq	Bladder
TCGA-GC-A3RB-01A	RNA-seq	Bladder
TCGA-DK-A3IM-01A	RNA-seq	Bladder
TCGA-ZF-AA4V-01A	RNA-seq	Bladder
TCGA-GU-A764-01A	RNA-seq	Bladder
TCGA-BT-A2LB-01A	RNA-seq	Bladder
TCGA-XF-AAN8-01A	RNA-seq	Bladder
TCGA-ZF-A9RM-01A	RNA-seq	Bladder
TCGA-DK-A6AV-01A	RNA-seq	Bladder
TCGA-4Z-AA7R-01A	RNA-seq	Bladder
TCGA-ZF-A9RF-01A	RNA-seq	Bladder
TCGA-4Z-AA7S-01A	RNA-seq	Bladder
TCGA-BT-A20N-01A	RNA-seq	Bladder
TCGA-GD-A3OS-01A	RNA-seq	Bladder
TCGA-GD-A3OS-01A	RNA-seq	Bladder
TCGA-E7-A3X6-01A	RNA-seq	Bladder
TCGA-BT-A42E-01A	RNA-seq	Bladder
TCGA-CF-A47X-01A	RNA-seq	Bladder
TCGA-DK-AA6R-01A	RNA-seq	Bladder
TCGA-XF-AAMH-01A	RNA-seq	Bladder
TCGA-FD-A3B8-01A	RNA-seq	Bladder
TCGA-DK-A3X1-01A	RNA-seq	Bladder
TCGA-GU-A42Q-01A	RNA-seq	Bladder
TCGA-ZF-A9RN-01A	RNA-seq	Bladder
TCGA-DK-A1A3-01A	RNA-seq	Bladder
TCGA-DK-A6B2-01A	RNA-seq	Bladder
TCGA-FD-A5BX-01A	RNA-seq	Bladder
TCGA-5N-A9KM-01A	RNA-seq	Bladder
TCGA-E7-A6MD-01A	RNA-seq	Bladder
TCGA-ZF-A9RE-01A	RNA-seq	Bladder
TCGA-XF-A9SL-01A	RNA-seq	Bladder
TCGA-G2-AA3F-01A	RNA-seq	Bladder
TCGA-FD-A6TI-01A	RNA-seq	Bladder
TCGA-GD-A2C5-01A	RNA-seq	Bladder
TCGA-E7-A7DU-01A	RNA-seq	Bladder
TCGA-BL-A13I-01B	RNA-seq	Bladder
TCGA-BL-A13J-01A	RNA-seq	Bladder
TCGA-G2-A2EJ-01A	RNA-seq	Bladder
TCGA-E7-A4IJ-01A	RNA-seq	Bladder
TCGA-XF-A8HC-01A	RNA-seq	Bladder
TCGA-GC-A3I6-01A	RNA-seq	Bladder
TCGA-GV-A40G-01A	RNA-seq	Bladder
TCGA-GC-A6I1-01A	RNA-seq	Bladder
TCGA-XF-A9SJ-01A	RNA-seq	Bladder
TCGA-CF-A47T-01A	RNA-seq	Bladder
TCGA-DK-A3IK-01A	RNA-seq	Bladder
TCGA-CU-A5W6-01A	RNA-seq	Bladder
TCGA-GC-A6I3-11A	RNA-seq	Bladder
TCGA-E7-A677-01A	RNA-seq	Bladder
TCGA-BT-A42C-01A	RNA-seq	Bladder
TCGA-CF-A3MH-01A	RNA-seq	Bladder
TCGA-XF-A9T5-01A	RNA-seq	Bladder
TCGA-FD-A43N-01A	RNA-seq	Bladder
TCGA-DK-A1AE-01A	RNA-seq	Bladder
TCGA-CU-A3QU-01A	RNA-seq	Bladder
TCGA-BL-A0C8-01B	RNA-seq	Bladder
TCGA-XF-A9SH-01A	RNA-seq	Bladder
TCGA-XF-A8HB-01A	RNA-seq	Bladder
TCGA-ZF-AA54-01A	RNA-seq	Bladder
TCGA-BL-A13J-01A	RNA-seq	Bladder
TCGA-E7-A7XN-01A	RNA-seq	Bladder
TCGA-DK-A2I4-01A	RNA-seq	Bladder
TCGA-FD-A6TC-01A	RNA-seq	Bladder
TCGA-GC-A4ZW-01A	RNA-seq	Bladder
TCGA-CF-A7I0-01A	RNA-seq	Bladder
TCGA-FD-A62O-01A	RNA-seq	Bladder
TCGA-ZF-AA4X-01A	RNA-seq	Bladder
TCGA-DK-A2HX-01A	RNA-seq	Bladder
TCGA-DK-AA6P-01A	RNA-seq	Bladder
TCGA-4Z-AA7R-01A	RNA-seq	Bladder
TCGA-DK-AA74-01A	RNA-seq	Bladder
TCGA-CF-A9FL-01A	RNA-seq	Bladder
TCGA-C4-A0F1-01A	RNA-seq	Bladder
TCGA-GU-A42Q-01A	RNA-seq	Bladder
TCGA-ZF-AA4U-01A	RNA-seq	Bladder
TCGA-FJ-A3ZF-01A	RNA-seq	Bladder
TCGA-GC-A3YS-01A	RNA-seq	Bladder
TCGA-DK-A3IU-01A	RNA-seq	Bladder
TCGA-E7-A541-01A	RNA-seq	Bladder
TCGA-CF-A1HR-01A	RNA-seq	Bladder
TCGA-E7-A5KE-01A	RNA-seq	Bladder
TCGA-XF-AAMW-01A	RNA-seq	Bladder
TCGA-XF-A9SL-01A	RNA-seq	Bladder
TCGA-FD-A43Y-01A	RNA-seq	Bladder
TCGA-G2-AA3B-01A	RNA-seq	Bladder
TCGA-G2-A2EK-01A	RNA-seq	Bladder
TCGA-GD-A2C5-01A	RNA-seq	Bladder
TCGA-BT-A20O-01A	RNA-seq	Bladder
TCGA-ZF-AA51-01A	RNA-seq	Bladder
TCGA-PQ-A6FI-01A	RNA-seq	Bladder
TCGA-UY-A9PA-01A	RNA-seq	Bladder
TCGA-DK-A1A7-01A	RNA-seq	Bladder
TCGA-GC-A6I3-01A	RNA-seq	Bladder
TCGA-BL-A13I-01B	RNA-seq	Bladder
TCGA-FD-A43S-01A	RNA-seq	Bladder
TCGA-GU-A42P-01A	RNA-seq	Bladder
TCGA-CU-A0YN-01A	RNA-seq	Bladder
TCGA-CF-A3MH-01A	RNA-seq	Bladder
TCGA-FD-A3B6-01A	RNA-seq	Bladder
TCGA-UY-A78L-01A	RNA-seq	Bladder
TCGA-BT-A20N-01A	RNA-seq	Bladder
TCGA-ZF-AA4U-01A	RNA-seq	Bladder
TCGA-FD-A3N6-01A	RNA-seq	Bladder
TCGA-DK-A2HX-01A	RNA-seq	Bladder
TCGA-K4-AAQO-01A	RNA-seq	Bladder
TCGA-DK-A1AB-01A	RNA-seq	Bladder
TCGA-FD-A3SR-01A	RNA-seq	Bladder
TCGA-2F-A9KP-01A	RNA-seq	Bladder
TCGA-GC-A3OO-01A	RNA-seq	Bladder
TCGA-XF-AAMJ-01A	RNA-seq	Bladder
TCGA-XF-A8HG-01A	RNA-seq	Bladder
TCGA-ZF-A9R2-01A	RNA-seq	Bladder
TCGA-GC-A3WC-11A	RNA-seq	Bladder
TCGA-FD-A5BS-01A	RNA-seq	Bladder
TCGA-BL-A3JM-01A	RNA-seq	Bladder
TCGA-BL-A0C8-01B	RNA-seq	Bladder
TCGA-GV-A3QK-01B	RNA-seq	Bladder
TCGA-K4-A4AB-01B	RNA-seq	Bladder
TCGA-BL-A3JM-01A	RNA-seq	Bladder
TCGA-CF-A3MH-01A	RNA-seq	Bladder
TCGA-K4-A54R-01A	RNA-seq	Bladder
TCGA-FD-A3SQ-01A	RNA-seq	Bladder
TCGA-XF-AAMT-01A	RNA-seq	Bladder
TCGA-G2-A2EL-01A	RNA-seq	Bladder
TCGA-DK-A6AV-01A	RNA-seq	Bladder
TCGA-GC-A6I3-01A	RNA-seq	Bladder
TCGA-UY-A78N-01A	RNA-seq	Bladder
TCGA-K4-A5RI-11A	RNA-seq	Bladder
TCGA-UY-A78M-01A	RNA-seq	Bladder
TCGA-XF-AAMY-01A	RNA-seq	Bladder
TCGA-XF-A9SJ-01A	RNA-seq	Bladder
TCGA-DK-AA6S-01A	RNA-seq	Bladder
TCGA-UY-A9PF-01A	RNA-seq	Bladder
TCGA-C4-A0EZ-01A	RNA-seq	Bladder
TCGA-BT-A20W-11A	RNA-seq	Bladder
TCGA-XF-AAML-01A	RNA-seq	Bladder
TCGA-XF-AAN8-01A	RNA-seq	Bladder
TCGA-2F-A9KR-01A	RNA-seq	Bladder
TCGA-CF-A47T-01A	RNA-seq	Bladder
TCGA-FD-A5BU-01A	RNA-seq	Bladder
TCGA-GU-AATP-01A	RNA-seq	Bladder
TCGA-GC-A6I1-01A	RNA-seq	Bladder
TCGA-ZF-AA53-01A	RNA-seq	Bladder
TCGA-DK-A3IN-01A	RNA-seq	Bladder
TCGA-DK-AA6W-01A	RNA-seq	Bladder
TCGA-XF-A9SK-01A	RNA-seq	Bladder
TCGA-FD-A62P-01A	RNA-seq	Bladder
TCGA-4Z-AA7Y-01A	RNA-seq	Bladder
TCGA-4Z-AA83-01A	RNA-seq	Bladder
TCGA-ZF-AA4W-01A	RNA-seq	Bladder
TCGA-2F-A9KT-01A	RNA-seq	Bladder
TCGA-GC-A3BM-11A	RNA-seq	Bladder
TCGA-CU-A72E-01A	RNA-seq	Bladder
TCGA-H4-A2HO-01A	RNA-seq	Bladder
TCGA-GD-A2C5-11A	RNA-seq	Bladder
TCGA-XF-AAMY-01A	RNA-seq	Bladder
TCGA-UY-A8OD-01A	RNA-seq	Bladder
TCGA-CF-A27C-01A	RNA-seq	Bladder
TCGA-BT-A20R-01A	RNA-seq	Bladder
TCGA-4Z-AA7O-01A	RNA-seq	Bladder
TCGA-GU-A42R-01A	RNA-seq	Bladder
TCGA-FD-A3SR-01A	RNA-seq	Bladder
TCGA-BT-A20J-01A	RNA-seq	Bladder
TCGA-FD-A3SM-01A	RNA-seq	Bladder
TCGA-FD-A6TA-01A	RNA-seq	Bladder
TCGA-GC-A3BM-11A	RNA-seq	Bladder
TCGA-E7-A8O8-01A	RNA-seq	Bladder
TCGA-4Z-AA89-01A	RNA-seq	Bladder
TCGA-FD-A43X-01A	RNA-seq	Bladder
TCGA-E7-A85H-01A	RNA-seq	Bladder
TCGA-BT-A3PH-01A	RNA-seq	Bladder
TCGA-XF-A9SV-01A	RNA-seq	Bladder
TCGA-BT-A2LA-11A	RNA-seq	Bladder
TCGA-XF-AAN3-01A	RNA-seq	Bladder
TCGA-CF-A47S-01A	RNA-seq	Bladder
TCGA-GD-A3OP-11A	RNA-seq	Bladder
TCGA-FD-A3SR-01A	RNA-seq	Bladder
TCGA-DK-A3WY-01A	RNA-seq	Bladder
TCGA-GV-A40G-01A	RNA-seq	Bladder
TCGA-CF-A8HY-01A	RNA-seq	Bladder
TCGA-E7-A7PW-01A	RNA-seq	Bladder
TCGA-XF-A8HG-01A	RNA-seq	Bladder
TCGA-XF-AAMZ-01A	RNA-seq	Bladder
TCGA-DK-AA75-01A	RNA-seq	Bladder
TCGA-GU-A42Q-01A	RNA-seq	Bladder
TCGA-E7-A8O7-01A	RNA-seq	Bladder
TCGA-GD-A76B-01A	RNA-seq	Bladder
TCGA-XF-A9SW-01A	RNA-seq	Bladder
TCGA-GV-A3JW-01A	RNA-seq	Bladder
TCGA-GD-A6C6-01A	RNA-seq	Bladder
TCGA-ZF-AA4V-01A	RNA-seq	Bladder
TCGA-BT-A20Q-01A	RNA-seq	Bladder
TCGA-ZF-A9R5-01A	RNA-seq	Bladder
TCGA-2F-A9KR-01A	RNA-seq	Bladder
TCGA-KQ-A41Q-01A	RNA-seq	Bladder
TCGA-5N-A9KI-01A	RNA-seq	Bladder
TCGA-GU-A764-01A	RNA-seq	Bladder
TCGA-CF-A5U8-01A	RNA-seq	Bladder
TCGA-XF-A9T4-01A	RNA-seq	Bladder
TCGA-G2-AA3F-01A	RNA-seq	Bladder
TCGA-FD-A3N5-01A	RNA-seq	Bladder
TCGA-4Z-AA83-01A	RNA-seq	Bladder
TCGA-R3-A69X-01A	RNA-seq	Bladder
TCGA-DK-A1AE-01A	RNA-seq	Bladder
TCGA-CF-A47X-01A	RNA-seq	Bladder
TCGA-HQ-A2OF-01A	RNA-seq	Bladder
TCGA-DK-A3IT-01A	RNA-seq	Bladder
TCGA-DK-A3IV-01A	RNA-seq	Bladder
TCGA-C4-A0EZ-01A	RNA-seq	Bladder
TCGA-ZF-A9R1-01A	RNA-seq	Bladder
TCGA-DK-A3WW-01A	RNA-seq	Bladder
TCGA-DK-AA77-01A	RNA-seq	Bladder
TCGA-K4-A6FZ-01A	RNA-seq	Bladder
TCGA-DK-A6B2-01A	RNA-seq	Bladder
TCGA-G2-A2EL-01A	RNA-seq	Bladder
TCGA-XF-AAML-01A	RNA-seq	Bladder
TCGA-DK-A3IM-01A	RNA-seq	Bladder
TCGA-UY-A78O-01A	RNA-seq	Bladder
TCGA-CF-A47S-01A	RNA-seq	Bladder
TCGA-UY-A78L-01A	RNA-seq	Bladder
TCGA-CF-A7I0-01A	RNA-seq	Bladder
TCGA-DK-AA6U-01A	RNA-seq	Bladder
TCGA-ZF-A9R3-01A	RNA-seq	Bladder
TCGA-CU-A3YL-01A	RNA-seq	Bladder
TCGA-BL-A0C8-01A	RNA-seq	Bladder
TCGA-XF-AAMX-01A	RNA-seq	Bladder
TCGA-CF-A1HS-01A	RNA-seq	Bladder
TCGA-FD-A3N5-01A	RNA-seq	Bladder
TCGA-GV-A3JX-01A	RNA-seq	Bladder
TCGA-XF-AAN7-01A	RNA-seq	Bladder
TCGA-E7-A6ME-01A	RNA-seq	Bladder
TCGA-CF-A47S-01A	RNA-seq	Bladder
TCGA-DK-A1AB-01A	RNA-seq	Bladder
TCGA-BT-A3PJ-01A	RNA-seq	Bladder
TCGA-FD-A5BZ-01A	RNA-seq	Bladder
TCGA-BT-A20V-01A	RNA-seq	Bladder
TCGA-ZF-A9R7-01A	RNA-seq	Bladder
TCGA-DK-A3IK-01A	RNA-seq	Bladder
TCGA-ZF-A9RM-01A	RNA-seq	Bladder
TCGA-FJ-A3Z9-01A	RNA-seq	Bladder
TCGA-XF-AAMW-01A	RNA-seq	Bladder
TCGA-BT-A20P-01A	RNA-seq	Bladder
TCGA-GU-AATO-01A	RNA-seq	Bladder
TCGA-DK-A1A5-01A	RNA-seq	Bladder
TCGA-BT-A20V-01A	RNA-seq	Bladder
TCGA-FD-A62N-01A	RNA-seq	Bladder
TCGA-DK-A6B1-01A	RNA-seq	Bladder
TCGA-HQ-A2OF-01A	RNA-seq	Bladder
TCGA-ZF-AA4T-01A	RNA-seq	Bladder
TCGA-GU-A763-01A	RNA-seq	Bladder
TCGA-ZF-A9RF-01A	RNA-seq	Bladder
TCGA-E7-A85H-01A	RNA-seq	Bladder
TCGA-K4-A3WV-11A	RNA-seq	Bladder
TCGA-S5-A6DX-01A	RNA-seq	Bladder
TCGA-FD-A6TB-01A	RNA-seq	Bladder
TCGA-XF-AAMW-01A	RNA-seq	Bladder
TCGA-FD-A3SN-01A	RNA-seq	Bladder
TCGA-XF-AAMH-01A	RNA-seq	Bladder
TCGA-XF-AAMZ-01A	RNA-seq	Bladder
TCGA-UY-A8OB-01A	RNA-seq	Bladder
TCGA-K4-A3WV-11A	RNA-seq	Bladder
TCGA-CF-A47V-01A	RNA-seq	Bladder
TCGA-CU-A0YN-11A	RNA-seq	Bladder
TCGA-BT-A20X-01A	RNA-seq	Bladder
TCGA-DK-A1A6-01A	RNA-seq	Bladder
TCGA-DK-A1AF-01A	RNA-seq	Bladder
TCGA-4Z-AA7M-01A	RNA-seq	Bladder
TCGA-ZF-AA4R-01A	RNA-seq	Bladder
TCGA-CU-A0YR-11A	RNA-seq	Bladder
TCGA-FD-A6TK-01A	RNA-seq	Bladder
TCGA-YF-AA3M-01A	RNA-seq	Bladder
TCGA-GD-A3OP-01A	RNA-seq	Bladder
TCGA-FD-A3B6-01A	RNA-seq	Bladder
TCGA-GC-A4ZW-01A	RNA-seq	Bladder
TCGA-UY-A8OC-01A	RNA-seq	Bladder
TCGA-GC-A3RB-01A	RNA-seq	Bladder
TCGA-ZF-AA4R-01A	RNA-seq	Bladder
TCGA-BL-A13J-01B	RNA-seq	Bladder
TCGA-SY-A9G0-01A	RNA-seq	Bladder
TCGA-BT-A3PK-01A	RNA-seq	Bladder
TCGA-SY-A9G0-01A	RNA-seq	Bladder
TCGA-FD-A3NA-01A	RNA-seq	Bladder
TCGA-FD-A6TH-01A	RNA-seq	Bladder
TCGA-ZF-AA56-01A	RNA-seq	Bladder
TCGA-UY-A9PE-01A	RNA-seq	Bladder
TCGA-DK-A1A5-01A	RNA-seq	Bladder
TCGA-C4-A0F6-01A	RNA-seq	Bladder
TCGA-FD-A6TH-01A	RNA-seq	Bladder
TCGA-GV-A3JW-01A	RNA-seq	Bladder
TCGA-XF-AAMJ-01A	RNA-seq	Bladder
TCGA-G2-AA3B-01A	RNA-seq	Bladder
TCGA-FD-A43Y-01A	RNA-seq	Bladder
TCGA-KQ-A41S-01A	RNA-seq	Bladder
TCGA-XF-AAN7-01A	RNA-seq	Bladder
TCGA-E7-A541-01A	RNA-seq	Bladder
TCGA-R3-A69X-01A	RNA-seq	Bladder
TCGA-FD-A62S-01A	RNA-seq	Bladder
TCGA-CF-A47Y-01A	RNA-seq	Bladder
TCGA-XF-AAMG-01A	RNA-seq	Bladder
TCGA-GU-A762-01A	RNA-seq	Bladder
TCGA-UY-A9PE-01A	RNA-seq	Bladder
TCGA-C4-A0F0-01A	RNA-seq	Bladder
TCGA-DK-A1AA-01A	RNA-seq	Bladder
TCGA-G2-AA3B-01A	RNA-seq	Bladder
TCGA-FD-A3B5-01A	RNA-seq	Bladder
TCGA-CU-A3QU-01A	RNA-seq	Bladder
TCGA-GD-A3OP-11A	RNA-seq	Bladder
TCGA-BT-A2LB-01A	RNA-seq	Bladder
TCGA-DK-A3IN-01A	RNA-seq	Bladder
TCGA-BL-A13J-01A	RNA-seq	Bladder
TCGA-KQ-A41N-01A	RNA-seq	Bladder
TCGA-FD-A43P-01A	RNA-seq	Bladder
TCGA-4Z-AA7M-01A	RNA-seq	Bladder
TCGA-G2-A2EC-01A	RNA-seq	Bladder
TCGA-4Z-AA7S-01A	RNA-seq	Bladder
TCGA-GC-A3BM-11A	RNA-seq	Bladder
TCGA-K4-A83P-01A	RNA-seq	Bladder
TCGA-FD-A3SL-01A	RNA-seq	Bladder
TCGA-4Z-AA7W-01A	RNA-seq	Bladder
TCGA-XF-AAME-01A	RNA-seq	Bladder
TCGA-BL-A0C8-01A	RNA-seq	Bladder
TCGA-CF-A9FF-01A	RNA-seq	Bladder
TCGA-XF-A9T4-01A	RNA-seq	Bladder
TCGA-E5-A4U1-01A	RNA-seq	Bladder
TCGA-XF-A8HF-01A	RNA-seq	Bladder
TCGA-XF-A8HE-01A	RNA-seq	Bladder
TCGA-FD-A6TF-01A	RNA-seq	Bladder
TCGA-CU-A0YO-01A	RNA-seq	Bladder
TCGA-ZF-AA54-01A	RNA-seq	Bladder
TCGA-UY-A78O-01A	RNA-seq	Bladder
TCGA-CF-A5UA-01A	RNA-seq	Bladder
TCGA-UY-A78M-01A	RNA-seq	Bladder
TCGA-BT-A0S7-01A	RNA-seq	Bladder
TCGA-FD-A5BR-01A	RNA-seq	Bladder
TCGA-BT-A0S7-01A	RNA-seq	Bladder
TCGA-FD-A43N-01A	RNA-seq	Bladder
TCGA-DK-A6B0-01A	RNA-seq	Bladder
TCGA-ZF-AA51-01A	RNA-seq	Bladder
TCGA-XF-AAMH-01A	RNA-seq	Bladder
TCGA-XF-A9SP-01A	RNA-seq	Bladder
TCGA-DK-AA71-01A	RNA-seq	Bladder
TCGA-FT-A3EE-01A	RNA-seq	Bladder
TCGA-FD-A3SP-01A	RNA-seq	Bladder
TCGA-YC-A8S6-01A	RNA-seq	Bladder
TCGA-UY-A9PF-01A	RNA-seq	Bladder
TCGA-GV-A3JV-01A	RNA-seq	Bladder
TCGA-UY-A78K-01A	RNA-seq	Bladder
TCGA-S5-AA26-01A	RNA-seq	Bladder
TCGA-DK-AA6Q-01A	RNA-seq	Bladder
TCGA-K4-A6FZ-01A	RNA-seq	Bladder
TCGA-XF-A9SY-01A	RNA-seq	Bladder
TCGA-KQ-A41O-01A	RNA-seq	Bladder
TCGA-DK-A3WW-01A	RNA-seq	Bladder
TCGA-DK-A3WW-01A	RNA-seq	Bladder
TCGA-XF-A9SW-01A	RNA-seq	Bladder
TCGA-XF-AAML-01A	RNA-seq	Bladder
TCGA-ZF-A9R3-01A	RNA-seq	Bladder
TCGA-FD-A3SJ-01A	RNA-seq	Bladder
TCGA-DK-A6B1-01A	RNA-seq	Bladder
TCGA-DK-AA6W-01A	RNA-seq	Bladder
TCGA-XF-AAN1-01A	RNA-seq	Bladder
TCGA-GC-A3RB-01A	RNA-seq	Bladder
TCGA-G2-A2EJ-01A	RNA-seq	Bladder
TCGA-BT-A20U-01A	RNA-seq	Bladder
TCGA-FJ-A3Z7-01A	RNA-seq	Bladder
TCGA-XF-AAMQ-01A	RNA-seq	Bladder
TCGA-CF-A9FH-01A	RNA-seq	Bladder
TCGA-FD-A6TD-01A	RNA-seq	Bladder
TCGA-DK-AA6W-01A	RNA-seq	Bladder
TCGA-GV-A40E-01A	RNA-seq	Bladder
TCGA-HQ-A5ND-01A	RNA-seq	Bladder
TCGA-XF-A8HG-01A	RNA-seq	Bladder
TCGA-4Z-AA82-01A	RNA-seq	Bladder
TCGA-BL-A13J-11A	RNA-seq	Bladder
TCGA-XF-AAME-01A	RNA-seq	Bladder
TCGA-GD-A3OQ-11A	RNA-seq	Bladder
TCGA-GV-A3QI-01A	RNA-seq	Bladder
TCGA-KQ-A41R-01A	RNA-seq	Bladder
TCGA-FD-A3SO-01A	RNA-seq	Bladder
TCGA-FD-A3SO-01A	RNA-seq	Bladder
TCGA-ZF-A9RL-01A	RNA-seq	Bladder
TCGA-4Z-AA7S-01A	RNA-seq	Bladder
TCGA-GV-A3JZ-01A	RNA-seq	Bladder
TCGA-FD-A3SO-01A	RNA-seq	Bladder
TCGA-GC-A3BM-01A	RNA-seq	Bladder
TCGA-CU-A0YN-01A	RNA-seq	Bladder
TCGA-ZF-AA53-01A	RNA-seq	Bladder
TCGA-XF-AAN2-01A	RNA-seq	Bladder
TCGA-PQ-A6FN-01A	RNA-seq	Bladder
TCGA-BL-A13J-01B	RNA-seq	Bladder
TCGA-LT-A8JT-01A	RNA-seq	Bladder
TCGA-ZF-AA58-01A	RNA-seq	Bladder
TCGA-XF-A9SJ-01A	RNA-seq	Bladder
TCGA-CF-A47X-01A	RNA-seq	Bladder
TCGA-4Z-AA84-01A	RNA-seq	Bladder
TCGA-4Z-AA80-01A	RNA-seq	Bladder
TCGA-S5-AA26-01A	RNA-seq	Bladder
TCGA-G2-AA3D-01A	RNA-seq	Bladder
TCGA-ZF-AA52-01A	RNA-seq	Bladder
TCGA-CU-A0YR-01A	RNA-seq	Bladder
TCGA-FD-A3B4-01A	RNA-seq	Bladder
TCGA-H4-A2HQ-01A	RNA-seq	Bladder
TCGA-5N-A9KI-01A	RNA-seq	Bladder
TCGA-CF-A5UA-01A	RNA-seq	Bladder
TCGA-S5-AA26-01A	RNA-seq	Bladder
TCGA-G2-A3IE-01A	RNA-seq	Bladder
TCGA-XF-A9SM-01A	RNA-seq	Bladder
TCGA-DK-A6B0-01A	RNA-seq	Bladder
TCGA-DK-A2I2-01A	RNA-seq	Bladder
TCGA-K4-A5RI-01A	RNA-seq	Bladder
TCGA-GV-A3JV-01A	RNA-seq	Bladder
TCGA-CF-A47Y-01A	RNA-seq	Bladder
TCGA-4Z-AA81-01A	RNA-seq	Bladder
TCGA-C4-A0F1-01A	RNA-seq	Bladder
TCGA-XF-A9T3-01A	RNA-seq	Bladder
TCGA-DK-AA6P-01A	RNA-seq	Bladder
TCGA-K4-A3WU-01B	RNA-seq	Bladder
TCGA-DK-AA6X-01A	RNA-seq	Bladder
TCGA-4Z-AA7W-01A	RNA-seq	Bladder
TCGA-ZF-AA52-01A	RNA-seq	Bladder
TCGA-DK-A6AW-01A	RNA-seq	Bladder
TCGA-E7-A85H-01A	RNA-seq	Bladder
TCGA-CF-A5U8-01A	RNA-seq	Bladder
TCGA-XF-AAMX-01A	RNA-seq	Bladder
TCGA-BT-A20W-01A	RNA-seq	Bladder
TCGA-GV-A3JV-01A	RNA-seq	Bladder
TCGA-CU-A0YR-11A	RNA-seq	Bladder
TCGA-E7-A3Y1-01A	RNA-seq	Bladder
TCGA-4Z-AA7Q-01A	RNA-seq	Bladder
TCGA-DK-A6B2-01A	RNA-seq	Bladder
TCGA-GD-A2C5-11A	RNA-seq	Bladder
TCGA-FD-A3B7-01A	RNA-seq	Bladder
TCGA-S5-A6DX-01A	RNA-seq	Bladder
TCGA-XF-A9T2-01A	RNA-seq	Bladder
TCGA-DK-AA75-01A	RNA-seq	Bladder
TCGA-XF-A8HF-01A	RNA-seq	Bladder
TCGA-FD-A3SL-01A	RNA-seq	Bladder
TCGA-XF-AAN3-01A	RNA-seq	Bladder
TCGA-DK-AA76-01A	RNA-seq	Bladder
TCGA-XF-AAMZ-01A	RNA-seq	Bladder
TCGA-DK-A3WX-01A	RNA-seq	Bladder
TCGA-XF-A9SP-01A	RNA-seq	Bladder
TCGA-DK-A1AB-01A	RNA-seq	Bladder
TCGA-GC-A3BM-01A	RNA-seq	Bladder
TCGA-ZF-AA5N-01A	RNA-seq	Bladder
TCGA-XF-AAN4-01A	RNA-seq	Bladder
TCGA-LT-A5Z6-01A	RNA-seq	Bladder
TCGA-XF-AAN8-01A	RNA-seq	Bladder
TCGA-UY-A8OD-01A	RNA-seq	Bladder
TCGA-DK-A2I2-01A	RNA-seq	Bladder
TCGA-KQ-A41N-01A	RNA-seq	Bladder
TCGA-ZF-AA5N-01A	RNA-seq	Bladder
TCGA-4Z-AA84-01A	RNA-seq	Bladder
TCGA-E7-A6ME-01A	RNA-seq	Bladder
TCGA-UY-A78P-01A	RNA-seq	Bladder
TCGA-E7-A519-01A	RNA-seq	Bladder
TCGA-ZF-A9RE-01A	RNA-seq	Bladder
TCGA-4Z-AA82-01A	RNA-seq	Bladder
TCGA-DK-A3IU-01A	RNA-seq	Bladder
TCGA-CF-A3MF-01A	RNA-seq	Bladder
TCGA-GU-A767-01A	RNA-seq	Bladder
TCGA-BT-A2LA-11A	RNA-seq	Bladder
TCGA-FD-A43Y-01A	RNA-seq	Bladder
TCGA-FD-A5C0-01A	RNA-seq	Bladder
TCGA-GV-A40E-01A	RNA-seq	Bladder
TCGA-FD-A3B4-01A	RNA-seq	Bladder
TCGA-BT-A20W-11A	RNA-seq	Bladder
TCGA-E7-A6MD-01A	RNA-seq	Bladder
TCGA-GU-A767-01A	RNA-seq	Bladder
TCGA-XF-A8HB-01A	RNA-seq	Bladder
TCGA-DK-AA6U-01A	RNA-seq	Bladder
TCGA-BT-A20T-01A	RNA-seq	Bladder
TCGA-ZF-A9RL-01A	RNA-seq	Bladder
TCGA-XF-A8HI-01A	RNA-seq	Bladder
TCGA-YC-A9TC-01A	RNA-seq	Bladder
TCGA-BT-A20W-01A	RNA-seq	Bladder
TCGA-CF-A3MF-01A	RNA-seq	Bladder
TCGA-ZF-AA4X-01A	RNA-seq	Bladder
TCGA-DK-A3IS-01A	RNA-seq	Bladder
TCGA-GV-A3JZ-01A	RNA-seq	Bladder
TCGA-GV-A6ZA-01A	RNA-seq	Bladder
TCGA-KQ-A41R-01A	RNA-seq	Bladder
TCGA-XF-A8HI-01A	RNA-seq	Bladder
TCGA-XF-A9T2-01A	RNA-seq	Bladder
TCGA-DK-A3IL-01A	RNA-seq	Bladder
TCGA-FD-A43U-01A	RNA-seq	Bladder
TCGA-C4-A0F0-01A	RNA-seq	Bladder
TCGA-H4-A2HO-01A	RNA-seq	Bladder
TCGA-E7-A7DU-01A	RNA-seq	Bladder
TCGA-FJ-A3Z9-01A	RNA-seq	Bladder
TCGA-E7-A5KF-01A	RNA-seq	Bladder
TCGA-4Z-AA7O-01A	RNA-seq	Bladder
TCGA-4Z-AA86-01A	RNA-seq	Bladder
TCGA-XF-A9SY-01A	RNA-seq	Bladder
TCGA-G2-A3IB-01A	RNA-seq	Bladder
TCGA-XF-A9SI-01A	RNA-seq	Bladder
TCGA-4Z-AA7W-01A	RNA-seq	Bladder
TCGA-ZF-A9RE-01A	RNA-seq	Bladder
TCGA-BL-A13I-01A	RNA-seq	Bladder
TCGA-CF-A9FM-01A	RNA-seq	Bladder
TCGA-ZF-A9R7-01A	RNA-seq	Bladder
TCGA-DK-A1A5-01A	RNA-seq	Bladder
TCGA-ZF-AA58-01A	RNA-seq	Bladder
TCGA-K4-A3WS-01A	RNA-seq	Bladder
TCGA-FD-A5BT-01A	RNA-seq	Bladder
TCGA-XF-AAN1-01A	RNA-seq	Bladder
TCGA-DK-A3IV-01A	RNA-seq	Bladder
TCGA-ZF-A9R9-01A	RNA-seq	Bladder
TCGA-CF-A9FH-01A	RNA-seq	Bladder
TCGA-R3-A69X-01A	RNA-seq	Bladder
TCGA-GD-A76B-01A	RNA-seq	Bladder
TCGA-XF-AAMT-01A	RNA-seq	Bladder
TCGA-E7-A97P-01A	RNA-seq	Bladder
TCGA-K4-A3WV-01A	RNA-seq	Bladder
TCGA-DK-AA6U-01A	RNA-seq	Bladder
TCGA-4Z-AA7N-01A	RNA-seq	Bladder
TCGA-UY-A8OB-01A	RNA-seq	Bladder
TCGA-FD-A5BX-01A	RNA-seq	Bladder
TCGA-FD-A43U-01A	RNA-seq	Bladder
TCGA-K4-A5RJ-01A	RNA-seq	Bladder
TCGA-BT-A0S7-01A	RNA-seq	Bladder
TCGA-FD-A3SS-01A	RNA-seq	Bladder
TCGA-K4-A4AC-01A	RNA-seq	Bladder
TCGA-4Z-AA7N-01A	RNA-seq	Bladder
TCGA-GU-AATO-01A	RNA-seq	Bladder
TCGA-4Z-AA86-01A	RNA-seq	Bladder
TCGA-FD-A5BV-01A	RNA-seq	Bladder
TCGA-GU-A42P-01A	RNA-seq	Bladder
TCGA-SY-A9G5-01A	RNA-seq	Bladder
TCGA-BT-A2LA-11A	RNA-seq	Bladder
TCGA-CU-A0YN-11A	RNA-seq	Bladder
TCGA-UY-A78O-01A	RNA-seq	Bladder
TCGA-GD-A3OQ-11A	RNA-seq	Bladder
TCGA-DK-A3X1-01A	RNA-seq	Bladder
TCGA-UY-A8OC-01A	RNA-seq	Bladder
TCGA-XF-A9T0-01A	RNA-seq	Bladder
TCGA-DK-AA75-01A	RNA-seq	Bladder
TCGA-FD-A5BY-01A	RNA-seq	Bladder
TCGA-FD-A5BV-01A	RNA-seq	Bladder
TCGA-XF-A8HF-01A	RNA-seq	Bladder
TCGA-XF-AAN5-01A	RNA-seq	Bladder
TCGA-BL-A13J-01B	RNA-seq	Bladder
TCGA-YC-A89H-01A	RNA-seq	Bladder
TCGA-FD-A6TE-01A	RNA-seq	Bladder
TCGA-HQ-A5NE-01A	RNA-seq	Bladder
TCGA-G2-A2EL-01A	RNA-seq	Bladder
TCGA-BT-A20R-11A	RNA-seq	Bladder
TCGA-K4-AAQO-01A	RNA-seq	Bladder
TCGA-GD-A76B-01A	RNA-seq	Bladder
TCGA-E7-A7PW-01A	RNA-seq	Bladder
TCGA-ZF-A9RD-01A	RNA-seq	Bladder
TCGA-G2-A2EO-01A	RNA-seq	Bladder
TCGA-BT-A20T-01A	RNA-seq	Bladder
TCGA-GD-A6C6-01A	RNA-seq	Bladder
TCGA-2F-A9KQ-01A	RNA-seq	Bladder
TCGA-FD-A3B8-01A	RNA-seq	Bladder
TCGA-BL-A0C8-01A	RNA-seq	Bladder
TCGA-BT-A20P-01A	RNA-seq	Bladder
TCGA-G2-A2EK-01A	RNA-seq	Bladder
TCGA-DK-A6B5-01A	RNA-seq	Bladder
TCGA-DK-AA76-01A	RNA-seq	Bladder
TCGA-BT-A3PJ-01A	RNA-seq	Bladder
TCGA-ZF-A9R4-01A	RNA-seq	Bladder
TCGA-G2-A2EJ-01A	RNA-seq	Bladder
TCGA-4Z-AA89-01A	RNA-seq	Bladder
TCGA-K4-AAQO-01A	RNA-seq	Bladder
TCGA-XF-A9SX-01A	RNA-seq	Bladder
TCGA-UY-A78L-01A	RNA-seq	Bladder
TCGA-XF-A9SK-01A	RNA-seq	Bladder
TCGA-XF-A9SP-01A	RNA-seq	Bladder
TCGA-E5-A2PC-01A	RNA-seq	Bladder
TCGA-FD-A6TD-01A	RNA-seq	Bladder
TCGA-BL-A13J-11A	RNA-seq	Bladder
TCGA-BT-A20X-01A	RNA-seq	Bladder
TCGA-XF-AAMG-01A	RNA-seq	Bladder
TCGA-BT-A42C-01A	RNA-seq	Bladder
TCGA-ZF-AA54-01A	RNA-seq	Bladder
TCGA-GC-A3WC-11A	RNA-seq	Bladder
TCGA-S5-A6DX-01A	RNA-seq	Bladder
TCGA-YC-A8S6-01A	RNA-seq	Bladder
TCGA-FD-A6TF-01A	RNA-seq	Bladder
TCGA-DK-A1AF-01A	RNA-seq	Bladder
TCGA-ZF-AA52-01A	RNA-seq	Bladder
TCGA-CU-A3YL-01A	RNA-seq	Bladder
TCGA-XF-A9SU-01A	RNA-seq	Bladder
TCGA-DK-A3IT-01A	RNA-seq	Bladder
TCGA-CU-A3KJ-01A	RNA-seq	Bladder
TCGA-DK-AA6L-01A	RNA-seq	Bladder
TCGA-BL-A3JM-01A	RNA-seq	Bladder
TCGA-XF-A9SY-01A	RNA-seq	Bladder
TCGA-DK-A1AD-01A	RNA-seq	Bladder
TCGA-K4-A5RH-01A	RNA-seq	Bladder
TCGA-XF-A8HH-01A	RNA-seq	Bladder
TCGA-GC-A3OO-01A	RNA-seq	Bladder
TCGA-K4-A5RH-01A	RNA-seq	Bladder
TCGA-BL-A13I-01A	RNA-seq	Bladder
TCGA-FD-A5BZ-01A	RNA-seq	Bladder
TCGA-FD-A5BU-01A	RNA-seq	Bladder
TCGA-BT-A2LD-01A	RNA-seq	Bladder
TCGA-G2-AA3F-01A	RNA-seq	Bladder
TCGA-BT-A20J-01A	RNA-seq	Bladder
TCGA-4Z-AA80-01A	RNA-seq	Bladder
TCGA-BT-A2LB-01A	RNA-seq	Bladder
TCGA-GC-A3RC-01A	RNA-seq	Bladder
TCGA-BT-A20Q-01A	RNA-seq	Bladder
TCGA-UY-A78P-01A	RNA-seq	Bladder
TCGA-UY-A8OD-01A	RNA-seq	Bladder
TCGA-ZF-A9RN-01A	RNA-seq	Bladder
TCGA-ZF-AA4N-01A	RNA-seq	Bladder
TCGA-BT-A42F-01A	RNA-seq	Bladder
TCGA-XF-A9SM-01A	RNA-seq	Bladder
TCGA-FD-A6TH-01A	RNA-seq	Bladder
TCGA-XF-A8HH-01A	RNA-seq	Bladder
TCGA-XF-AAN0-01A	RNA-seq	Bladder
TCGA-2F-A9KW-01A	RNA-seq	Bladder
TCGA-E7-A4IJ-01A	RNA-seq	Bladder
TCGA-DK-A3IQ-01A	RNA-seq	Bladder
TCGA-FJ-A3Z9-01A	RNA-seq	Bladder
TCGA-G2-A2EF-01A	RNA-seq	Bladder
TCGA-5N-A9KI-01A	RNA-seq	Bladder
TCGA-BT-A2LD-01A	RNA-seq	Bladder
TCGA-KQ-A41N-01A	RNA-seq	Bladder
TCGA-XF-A9SH-01A	RNA-seq	Bladder
TCGA-XF-A9SX-01A	RNA-seq	Bladder
TCGA-XF-AAMR-01A	RNA-seq	Bladder
TCGA-CU-A0YR-01A	RNA-seq	Bladder
TCGA-XF-AAN1-01A	RNA-seq	Bladder
TCGA-FD-A43P-01A	RNA-seq	Bladder
TCGA-G2-A3IE-01A	RNA-seq	Bladder
TCGA-LT-A8JT-01A	RNA-seq	Bladder
TCGA-GU-A42R-01A	RNA-seq	Bladder
TCGA-GU-A766-01A	RNA-seq	Bladder
TCGA-DK-A3X1-01A	RNA-seq	Bladder
TCGA-FD-A5C1-01A	RNA-seq	Bladder
TCGA-GV-A3QF-01A	RNA-seq	Bladder
TCGA-BT-A20J-01A	RNA-seq	Bladder
TCGA-XF-AAN4-01A	RNA-seq	Bladder
TCGA-E7-A97Q-01A	RNA-seq	Bladder
TCGA-GD-A3OP-11A	RNA-seq	Bladder
TCGA-GU-A762-01A	RNA-seq	Bladder
TCGA-K4-A6MB-01A	RNA-seq	Bladder
TCGA-GU-A763-01A	RNA-seq	Bladder
TCGA-E7-A4IJ-01A	RNA-seq	Bladder
TCGA-CF-A8HY-01A	RNA-seq	Bladder
TCGA-4Z-AA87-01A	RNA-seq	Bladder
TCGA-UY-A9PB-01A	RNA-seq	Bladder
TCGA-FD-A62S-01A	RNA-seq	Bladder
TCGA-ZF-AA4X-01A	RNA-seq	Bladder
TCGA-BT-A20R-01A	RNA-seq	Bladder
TCGA-DK-A2I1-01A	RNA-seq	Bladder
TCGA-FD-A5BT-01A	RNA-seq	Bladder
TCGA-XF-AAME-01A	RNA-seq	Bladder
TCGA-G2-A2EK-01A	RNA-seq	Bladder
TCGA-KQ-A41S-01A	RNA-seq	Bladder
TCGA-4Z-AA89-01A	RNA-seq	Bladder
TCGA-G2-AA3C-01A	RNA-seq	Bladder
TCGA-CF-A5UA-01A	RNA-seq	Bladder
TCGA-FD-A6TA-01A	RNA-seq	Bladder
TCGA-GU-AATP-01A	RNA-seq	Bladder
TCGA-FD-A6TE-01A	RNA-seq	Bladder
TCGA-DK-AA6M-01A	RNA-seq	Bladder
TCGA-4Z-AA86-01A	RNA-seq	Bladder
TCGA-XF-A8HE-01A	RNA-seq	Bladder
TCGA-E7-A677-01A	RNA-seq	Bladder
TCGA-2F-A9KQ-01A	RNA-seq	Bladder
TCGA-BT-A20U-11A	RNA-seq	Bladder
TCGA-DK-A6B6-01A	RNA-seq	Bladder
TCGA-FD-A3B3-01A	RNA-seq	Bladder
TCGA-XF-A9T6-01A	RNA-seq	Bladder
TCGA-GD-A2C5-01A	RNA-seq	Bladder
TCGA-UY-A9PB-01A	RNA-seq	Bladder
TCGA-FD-A3NA-01A	RNA-seq	Bladder
TCGA-ZF-A9R4-01A	RNA-seq	Bladder
TCGA-FD-A62P-01A	RNA-seq	Bladder
TCGA-YC-A89H-01A	RNA-seq	Bladder
TCGA-K4-A54R-01A	RNA-seq	Bladder
TCGA-GC-A3WC-01A	RNA-seq	Bladder
TCGA-DK-A3IQ-01A	RNA-seq	Bladder
TCGA-CF-A47W-01A	RNA-seq	Bladder
TCGA-BT-A2LA-01A	RNA-seq	Bladder
TCGA-K4-A54R-11A	RNA-seq	Bladder
TCGA-E7-A6ME-01A	RNA-seq	Bladder
TCGA-K4-A4AC-01A	RNA-seq	Bladder
TCGA-HQ-A2OE-01A	RNA-seq	Bladder
TCGA-DK-AA71-01A	RNA-seq	Bladder
TCGA-UY-A9PA-01A	RNA-seq	Bladder
TCGA-ZF-AA53-01A	RNA-seq	Bladder
TCGA-HQ-A2OE-01A	RNA-seq	Bladder
TCGA-CF-A8HY-01A	RNA-seq	Bladder
TCGA-2F-A9KQ-01A	RNA-seq	Bladder
TCGA-2F-A9KO-01A	RNA-seq	Bladder
TCGA-K4-A4AC-01A	RNA-seq	Bladder
TCGA-CF-A27C-01A	RNA-seq	Bladder
TCGA-ZF-AA4R-01A	RNA-seq	Bladder
TCGA-BT-A2LA-01A	RNA-seq	Bladder
TCGA-BL-A5ZZ-01A	RNA-seq	Bladder
TCGA-FD-A5C1-01A	RNA-seq	Bladder
TCGA-GV-A3QH-01A	RNA-seq	Bladder
TCGA-XF-AAMG-01A	RNA-seq	Bladder
TCGA-E7-A678-01A	RNA-seq	Bladder
TCGA-FD-A3SM-01A	RNA-seq	Bladder
TCGA-SY-A9G5-01A	RNA-seq	Bladder
TCGA-K4-A6MB-01A	RNA-seq	Bladder
TCGA-GU-A42P-01A	RNA-seq	Bladder
TCGA-DK-AA6X-01A	RNA-seq	Bladder
TCGA-C4-A0F7-01A	RNA-seq	Bladder
TCGA-CU-A0YO-01A	RNA-seq	Bladder
TCGA-K4-A3WS-01A	RNA-seq	Bladder
TCGA-GV-A3QK-01B	RNA-seq	Bladder
TCGA-G2-A3IB-01A	RNA-seq	Bladder
TCGA-FD-A62S-01A	RNA-seq	Bladder
TCGA-KQ-A41S-01A	RNA-seq	Bladder
TCGA-DK-AA77-01A	RNA-seq	Bladder
submitter_id	Data_type	tissue
TCGA-32-2616-01A	RNA-seq	Brain_Gbm
TCGA-19-2619-01A	RNA-seq	Brain_Gbm
TCGA-02-2486-01A	RNA-seq	Brain_Gbm
TCGA-06-2570-01A	RNA-seq	Brain_Gbm
TCGA-14-0789-01A	RNA-seq	Brain_Gbm
TCGA-19-4065-02A	RNA-seq	Brain_Gbm
TCGA-06-2567-01A	RNA-seq	Brain_Gbm
TCGA-14-1825-01A	RNA-seq	Brain_Gbm
TCGA-06-0174-01A	RNA-seq	Brain_Gbm
TCGA-28-5213-01A	RNA-seq	Brain_Gbm
TCGA-41-2572-01A	RNA-seq	Brain_Gbm
TCGA-14-1402-02A	RNA-seq	Brain_Gbm
TCGA-14-0789-01A	RNA-seq	Brain_Gbm
TCGA-14-1823-01A	RNA-seq	Brain_Gbm
TCGA-06-5408-01A	RNA-seq	Brain_Gbm
TCGA-06-5411-01A	RNA-seq	Brain_Gbm
TCGA-28-5218-01A	RNA-seq	Brain_Gbm
TCGA-15-1444-01A	RNA-seq	Brain_Gbm
TCGA-41-3915-01A	RNA-seq	Brain_Gbm
TCGA-06-0190-01A	RNA-seq	Brain_Gbm
TCGA-28-1753-01A	RNA-seq	Brain_Gbm
TCGA-32-1970-01A	RNA-seq	Brain_Gbm
TCGA-27-2524-01A	RNA-seq	Brain_Gbm
TCGA-76-4927-01A	RNA-seq	Brain_Gbm
TCGA-19-4065-01A	RNA-seq	Brain_Gbm
TCGA-41-5651-01A	RNA-seq	Brain_Gbm
TCGA-06-0171-02A	RNA-seq	Brain_Gbm
TCGA-28-5215-01A	RNA-seq	Brain_Gbm
TCGA-06-0744-01A	RNA-seq	Brain_Gbm
TCGA-06-0156-01A	RNA-seq	Brain_Gbm
TCGA-14-0781-01B	RNA-seq	Brain_Gbm
TCGA-27-1830-01A	RNA-seq	Brain_Gbm
TCGA-27-2519-01A	RNA-seq	Brain_Gbm
TCGA-19-0957-02A	RNA-seq	Brain_Gbm
TCGA-06-0138-01A	RNA-seq	Brain_Gbm
TCGA-06-0152-02A	RNA-seq	Brain_Gbm
TCGA-06-2565-01A	RNA-seq	Brain_Gbm
TCGA-28-5209-01A	RNA-seq	Brain_Gbm
TCGA-32-5222-01A	RNA-seq	Brain_Gbm
TCGA-06-0211-01B	RNA-seq	Brain_Gbm
TCGA-06-5859-01A	RNA-seq	Brain_Gbm
TCGA-02-2485-01A	RNA-seq	Brain_Gbm
TCGA-06-2570-01A	RNA-seq	Brain_Gbm
TCGA-06-0171-02A	RNA-seq	Brain_Gbm
TCGA-06-0750-01A	RNA-seq	Brain_Gbm
TCGA-27-1830-01A	RNA-seq	Brain_Gbm
TCGA-06-2563-01A	RNA-seq	Brain_Gbm
TCGA-19-2620-01A	RNA-seq	Brain_Gbm
TCGA-76-4929-01A	RNA-seq	Brain_Gbm
TCGA-06-0141-01A	RNA-seq	Brain_Gbm
TCGA-76-4931-01A	RNA-seq	Brain_Gbm
TCGA-06-0211-01A	RNA-seq	Brain_Gbm
TCGA-27-2523-01A	RNA-seq	Brain_Gbm
TCGA-14-0736-02A	RNA-seq	Brain_Gbm
TCGA-12-3650-01A	RNA-seq	Brain_Gbm
TCGA-28-1753-01A	RNA-seq	Brain_Gbm
TCGA-16-1045-01B	RNA-seq	Brain_Gbm
TCGA-27-2526-01A	RNA-seq	Brain_Gbm
TCGA-06-0210-02A	RNA-seq	Brain_Gbm
TCGA-06-0139-01A	RNA-seq	Brain_Gbm
TCGA-06-5408-01A	RNA-seq	Brain_Gbm
TCGA-06-2558-01A	RNA-seq	Brain_Gbm
TCGA-27-1835-01A	RNA-seq	Brain_Gbm
TCGA-12-0618-01A	RNA-seq	Brain_Gbm
TCGA-14-1034-02B	RNA-seq	Brain_Gbm
TCGA-06-0238-01A	RNA-seq	Brain_Gbm
TCGA-06-0156-01A	RNA-seq	Brain_Gbm
TCGA-06-0882-01A	RNA-seq	Brain_Gbm
TCGA-06-5411-01A	RNA-seq	Brain_Gbm
TCGA-27-2528-01A	RNA-seq	Brain_Gbm
TCGA-41-5651-01A	RNA-seq	Brain_Gbm
TCGA-27-2524-01A	RNA-seq	Brain_Gbm
TCGA-06-0190-02A	RNA-seq	Brain_Gbm
TCGA-76-4931-01A	RNA-seq	Brain_Gbm
TCGA-19-1787-01B	RNA-seq	Brain_Gbm
TCGA-06-0645-01A	RNA-seq	Brain_Gbm
TCGA-06-0125-02A	RNA-seq	Brain_Gbm
TCGA-06-2558-01A	RNA-seq	Brain_Gbm
TCGA-06-0152-02A	RNA-seq	Brain_Gbm
TCGA-06-5413-01A	RNA-seq	Brain_Gbm
TCGA-06-2557-01A	RNA-seq	Brain_Gbm
TCGA-19-2625-01A	RNA-seq	Brain_Gbm
TCGA-06-0132-01A	RNA-seq	Brain_Gbm
TCGA-28-2514-01A	RNA-seq	Brain_Gbm
TCGA-06-0681-11A	RNA-seq	Brain_Gbm
TCGA-02-0047-01A	RNA-seq	Brain_Gbm
TCGA-06-0238-01A	RNA-seq	Brain_Gbm
TCGA-06-2565-01A	RNA-seq	Brain_Gbm
TCGA-41-3915-01A	RNA-seq	Brain_Gbm
TCGA-06-5856-01A	RNA-seq	Brain_Gbm
TCGA-02-2485-01A	RNA-seq	Brain_Gbm
TCGA-14-1034-02B	RNA-seq	Brain_Gbm
TCGA-16-0846-01A	RNA-seq	Brain_Gbm
TCGA-76-4928-01B	RNA-seq	Brain_Gbm
TCGA-26-1442-01A	RNA-seq	Brain_Gbm
TCGA-06-0190-01A	RNA-seq	Brain_Gbm
TCGA-06-0745-01A	RNA-seq	Brain_Gbm
TCGA-06-2567-01A	RNA-seq	Brain_Gbm
TCGA-76-4929-01A	RNA-seq	Brain_Gbm
TCGA-19-4065-01A	RNA-seq	Brain_Gbm
TCGA-06-5859-01A	RNA-seq	Brain_Gbm
TCGA-06-2559-01A	RNA-seq	Brain_Gbm
TCGA-76-4932-01A	RNA-seq	Brain_Gbm
TCGA-28-5216-01A	RNA-seq	Brain_Gbm
TCGA-32-1982-01A	RNA-seq	Brain_Gbm
TCGA-06-0745-01A	RNA-seq	Brain_Gbm
TCGA-27-1835-01A	RNA-seq	Brain_Gbm
TCGA-28-2513-01A	RNA-seq	Brain_Gbm
TCGA-14-0736-02A	RNA-seq	Brain_Gbm
TCGA-12-5299-01A	RNA-seq	Brain_Gbm
TCGA-06-0156-01A	RNA-seq	Brain_Gbm
TCGA-27-1830-01A	RNA-seq	Brain_Gbm
TCGA-19-2625-01A	RNA-seq	Brain_Gbm
TCGA-06-5858-01A	RNA-seq	Brain_Gbm
TCGA-41-5651-01A	RNA-seq	Brain_Gbm
TCGA-06-0174-01A	RNA-seq	Brain_Gbm
TCGA-19-2624-01A	RNA-seq	Brain_Gbm
TCGA-06-AABW-11A	RNA-seq	Brain_Gbm
TCGA-12-3650-01A	RNA-seq	Brain_Gbm
TCGA-19-2619-01A	RNA-seq	Brain_Gbm
TCGA-06-0747-01A	RNA-seq	Brain_Gbm
TCGA-14-0871-01A	RNA-seq	Brain_Gbm
TCGA-27-2521-01A	RNA-seq	Brain_Gbm
TCGA-28-5207-01A	RNA-seq	Brain_Gbm
TCGA-32-1970-01A	RNA-seq	Brain_Gbm
TCGA-41-2572-01A	RNA-seq	Brain_Gbm
TCGA-06-0210-01A	RNA-seq	Brain_Gbm
TCGA-12-0616-01A	RNA-seq	Brain_Gbm
TCGA-06-0646-01A	RNA-seq	Brain_Gbm
TCGA-06-0211-02A	RNA-seq	Brain_Gbm
TCGA-06-0749-01A	RNA-seq	Brain_Gbm
TCGA-41-3915-01A	RNA-seq	Brain_Gbm
TCGA-06-0152-02A	RNA-seq	Brain_Gbm
TCGA-06-2563-01A	RNA-seq	Brain_Gbm
TCGA-06-0129-01A	RNA-seq	Brain_Gbm
TCGA-14-1034-01A	RNA-seq	Brain_Gbm
TCGA-19-2619-01A	RNA-seq	Brain_Gbm
TCGA-27-1835-01A	RNA-seq	Brain_Gbm
TCGA-14-2554-01A	RNA-seq	Brain_Gbm
TCGA-76-4927-01A	RNA-seq	Brain_Gbm
TCGA-06-0125-02A	RNA-seq	Brain_Gbm
TCGA-28-2514-01A	RNA-seq	Brain_Gbm
TCGA-32-4213-01A	RNA-seq	Brain_Gbm
TCGA-27-2528-01A	RNA-seq	Brain_Gbm
TCGA-06-0168-01A	RNA-seq	Brain_Gbm
TCGA-14-0787-01A	RNA-seq	Brain_Gbm
TCGA-06-0686-01A	RNA-seq	Brain_Gbm
TCGA-12-0616-01A	RNA-seq	Brain_Gbm
TCGA-06-0178-01A	RNA-seq	Brain_Gbm
TCGA-28-2510-01A	RNA-seq	Brain_Gbm
TCGA-15-1444-01A	RNA-seq	Brain_Gbm
TCGA-76-4926-01B	RNA-seq	Brain_Gbm
TCGA-02-0047-01A	RNA-seq	Brain_Gbm
TCGA-16-1045-01B	RNA-seq	Brain_Gbm
TCGA-14-2554-01A	RNA-seq	Brain_Gbm
TCGA-06-0680-11A	RNA-seq	Brain_Gbm
TCGA-12-5299-01A	RNA-seq	Brain_Gbm
TCGA-19-1787-01B	RNA-seq	Brain_Gbm
TCGA-06-0174-01A	RNA-seq	Brain_Gbm
TCGA-06-5417-01A	RNA-seq	Brain_Gbm
TCGA-02-2483-01A	RNA-seq	Brain_Gbm
TCGA-06-5856-01A	RNA-seq	Brain_Gbm
TCGA-28-5213-01A	RNA-seq	Brain_Gbm
TCGA-14-0781-01B	RNA-seq	Brain_Gbm
TCGA-26-5132-01A	RNA-seq	Brain_Gbm
TCGA-06-0156-01A	RNA-seq	Brain_Gbm
TCGA-06-0747-01A	RNA-seq	Brain_Gbm
TCGA-32-5222-01A	RNA-seq	Brain_Gbm
TCGA-14-1034-01A	RNA-seq	Brain_Gbm
TCGA-32-2615-01A	RNA-seq	Brain_Gbm
TCGA-27-1834-01A	RNA-seq	Brain_Gbm
TCGA-06-0878-01A	RNA-seq	Brain_Gbm
TCGA-06-0158-01A	RNA-seq	Brain_Gbm
TCGA-27-2523-01A	RNA-seq	Brain_Gbm
TCGA-06-0158-01A	RNA-seq	Brain_Gbm
TCGA-06-5417-01A	RNA-seq	Brain_Gbm
TCGA-06-0750-01A	RNA-seq	Brain_Gbm
TCGA-26-5136-01B	RNA-seq	Brain_Gbm
TCGA-19-4065-02A	RNA-seq	Brain_Gbm
TCGA-02-2485-01A	RNA-seq	Brain_Gbm
TCGA-06-0190-02A	RNA-seq	Brain_Gbm
TCGA-12-0616-01A	RNA-seq	Brain_Gbm
TCGA-06-0184-01A	RNA-seq	Brain_Gbm
TCGA-28-5216-01A	RNA-seq	Brain_Gbm
TCGA-26-5135-01A	RNA-seq	Brain_Gbm
TCGA-28-2499-01A	RNA-seq	Brain_Gbm
TCGA-06-0125-01A	RNA-seq	Brain_Gbm
TCGA-14-0790-01B	RNA-seq	Brain_Gbm
TCGA-27-2524-01A	RNA-seq	Brain_Gbm
TCGA-06-2565-01A	RNA-seq	Brain_Gbm
TCGA-26-5133-01A	RNA-seq	Brain_Gbm
TCGA-28-5207-01A	RNA-seq	Brain_Gbm
TCGA-27-1831-01A	RNA-seq	Brain_Gbm
TCGA-12-3652-01A	RNA-seq	Brain_Gbm
TCGA-14-0817-01A	RNA-seq	Brain_Gbm
TCGA-06-0156-01A	RNA-seq	Brain_Gbm
TCGA-27-1834-01A	RNA-seq	Brain_Gbm
TCGA-28-5209-01A	RNA-seq	Brain_Gbm
TCGA-12-3652-01A	RNA-seq	Brain_Gbm
TCGA-32-1980-01A	RNA-seq	Brain_Gbm
TCGA-19-2625-01A	RNA-seq	Brain_Gbm
TCGA-27-2523-01A	RNA-seq	Brain_Gbm
TCGA-32-4213-01A	RNA-seq	Brain_Gbm
TCGA-06-5412-01A	RNA-seq	Brain_Gbm
TCGA-06-0168-01A	RNA-seq	Brain_Gbm
TCGA-19-2629-01A	RNA-seq	Brain_Gbm
TCGA-02-0055-01A	RNA-seq	Brain_Gbm
TCGA-26-5132-01A	RNA-seq	Brain_Gbm
TCGA-28-2509-01A	RNA-seq	Brain_Gbm
TCGA-28-2513-01A	RNA-seq	Brain_Gbm
TCGA-19-5960-01A	RNA-seq	Brain_Gbm
TCGA-06-0882-01A	RNA-seq	Brain_Gbm
TCGA-06-2569-01A	RNA-seq	Brain_Gbm
TCGA-32-2616-01A	RNA-seq	Brain_Gbm
TCGA-14-0736-02A	RNA-seq	Brain_Gbm
TCGA-06-0125-02A	RNA-seq	Brain_Gbm
TCGA-14-1825-01A	RNA-seq	Brain_Gbm
TCGA-26-5133-01A	RNA-seq	Brain_Gbm
TCGA-06-0171-02A	RNA-seq	Brain_Gbm
TCGA-06-0184-01A	RNA-seq	Brain_Gbm
TCGA-19-1389-02A	RNA-seq	Brain_Gbm
TCGA-14-0871-01A	RNA-seq	Brain_Gbm
TCGA-06-2569-01A	RNA-seq	Brain_Gbm
TCGA-06-0130-01A	RNA-seq	Brain_Gbm
TCGA-06-0681-11A	RNA-seq	Brain_Gbm
TCGA-06-0675-11A	RNA-seq	Brain_Gbm
TCGA-06-0878-01A	RNA-seq	Brain_Gbm
TCGA-06-2569-01A	RNA-seq	Brain_Gbm
TCGA-06-0129-01A	RNA-seq	Brain_Gbm
TCGA-14-0790-01B	RNA-seq	Brain_Gbm
TCGA-28-5220-01A	RNA-seq	Brain_Gbm
TCGA-26-5135-01A	RNA-seq	Brain_Gbm
TCGA-06-5416-01A	RNA-seq	Brain_Gbm
TCGA-06-0743-01A	RNA-seq	Brain_Gbm
TCGA-06-5411-01A	RNA-seq	Brain_Gbm
TCGA-06-5418-01A	RNA-seq	Brain_Gbm
TCGA-06-5413-01A	RNA-seq	Brain_Gbm
TCGA-06-0211-01A	RNA-seq	Brain_Gbm
TCGA-41-4097-01A	RNA-seq	Brain_Gbm
TCGA-06-2559-01A	RNA-seq	Brain_Gbm
TCGA-06-0221-02A	RNA-seq	Brain_Gbm
TCGA-32-2615-01A	RNA-seq	Brain_Gbm
TCGA-06-0644-01A	RNA-seq	Brain_Gbm
TCGA-06-0221-02A	RNA-seq	Brain_Gbm
TCGA-06-0141-01A	RNA-seq	Brain_Gbm
TCGA-27-2526-01A	RNA-seq	Brain_Gbm
TCGA-06-0649-01B	RNA-seq	Brain_Gbm
TCGA-32-1980-01A	RNA-seq	Brain_Gbm
TCGA-28-5218-01A	RNA-seq	Brain_Gbm
TCGA-14-1402-02A	RNA-seq	Brain_Gbm
TCGA-06-5418-01A	RNA-seq	Brain_Gbm
TCGA-06-0132-01A	RNA-seq	Brain_Gbm
TCGA-06-0644-01A	RNA-seq	Brain_Gbm
TCGA-06-0157-01A	RNA-seq	Brain_Gbm
TCGA-28-5204-01A	RNA-seq	Brain_Gbm
TCGA-14-0817-01A	RNA-seq	Brain_Gbm
TCGA-06-2563-01A	RNA-seq	Brain_Gbm
TCGA-28-5215-01A	RNA-seq	Brain_Gbm
TCGA-27-1831-01A	RNA-seq	Brain_Gbm
TCGA-27-2519-01A	RNA-seq	Brain_Gbm
TCGA-06-AABW-11A	RNA-seq	Brain_Gbm
TCGA-06-0210-02A	RNA-seq	Brain_Gbm
TCGA-27-1832-01A	RNA-seq	Brain_Gbm
TCGA-41-2571-01A	RNA-seq	Brain_Gbm
TCGA-06-0157-01A	RNA-seq	Brain_Gbm
TCGA-19-1389-02A	RNA-seq	Brain_Gbm
TCGA-06-2567-01A	RNA-seq	Brain_Gbm
TCGA-26-5139-01A	RNA-seq	Brain_Gbm
TCGA-32-2638-01A	RNA-seq	Brain_Gbm
TCGA-06-0141-01A	RNA-seq	Brain_Gbm
TCGA-06-0211-02A	RNA-seq	Brain_Gbm
TCGA-12-3653-01A	RNA-seq	Brain_Gbm
TCGA-41-2571-01A	RNA-seq	Brain_Gbm
TCGA-06-5858-01A	RNA-seq	Brain_Gbm
TCGA-41-2571-01A	RNA-seq	Brain_Gbm
TCGA-26-5136-01B	RNA-seq	Brain_Gbm
TCGA-12-3650-01A	RNA-seq	Brain_Gbm
TCGA-06-2570-01A	RNA-seq	Brain_Gbm
TCGA-14-0787-01A	RNA-seq	Brain_Gbm
TCGA-12-0619-01A	RNA-seq	Brain_Gbm
TCGA-06-0130-01A	RNA-seq	Brain_Gbm
TCGA-06-5859-01A	RNA-seq	Brain_Gbm
TCGA-41-2572-01A	RNA-seq	Brain_Gbm
TCGA-06-0187-01A	RNA-seq	Brain_Gbm
TCGA-76-4925-01A	RNA-seq	Brain_Gbm
TCGA-06-5410-01A	RNA-seq	Brain_Gbm
TCGA-06-2557-01A	RNA-seq	Brain_Gbm
TCGA-26-1442-01A	RNA-seq	Brain_Gbm
TCGA-27-2519-01A	RNA-seq	Brain_Gbm
TCGA-12-1597-01B	RNA-seq	Brain_Gbm
TCGA-76-4925-01A	RNA-seq	Brain_Gbm
TCGA-28-5209-01A	RNA-seq	Brain_Gbm
TCGA-28-1747-01C	RNA-seq	Brain_Gbm
TCGA-19-2624-01A	RNA-seq	Brain_Gbm
TCGA-06-0178-01A	RNA-seq	Brain_Gbm
TCGA-26-5133-01A	RNA-seq	Brain_Gbm
TCGA-28-5204-01A	RNA-seq	Brain_Gbm
TCGA-06-0680-11A	RNA-seq	Brain_Gbm
TCGA-12-5299-01A	RNA-seq	Brain_Gbm
TCGA-12-0821-01A	RNA-seq	Brain_Gbm
TCGA-76-4928-01B	RNA-seq	Brain_Gbm
TCGA-19-2629-01A	RNA-seq	Brain_Gbm
TCGA-19-5960-01A	RNA-seq	Brain_Gbm
TCGA-76-4926-01B	RNA-seq	Brain_Gbm
TCGA-32-2634-01A	RNA-seq	Brain_Gbm
TCGA-32-4213-01A	RNA-seq	Brain_Gbm
TCGA-28-1753-01A	RNA-seq	Brain_Gbm
TCGA-28-5204-01A	RNA-seq	Brain_Gbm
TCGA-28-5215-01A	RNA-seq	Brain_Gbm
TCGA-06-0238-01A	RNA-seq	Brain_Gbm
TCGA-14-0871-01A	RNA-seq	Brain_Gbm
TCGA-32-2632-01A	RNA-seq	Brain_Gbm
TCGA-06-5412-01A	RNA-seq	Brain_Gbm
TCGA-19-1389-02A	RNA-seq	Brain_Gbm
TCGA-06-0156-01A	RNA-seq	Brain_Gbm
TCGA-76-4927-01A	RNA-seq	Brain_Gbm
TCGA-06-0158-01A	RNA-seq	Brain_Gbm
TCGA-06-0678-11A	RNA-seq	Brain_Gbm
TCGA-06-0749-01A	RNA-seq	Brain_Gbm
TCGA-19-2629-01A	RNA-seq	Brain_Gbm
TCGA-14-1829-01A	RNA-seq	Brain_Gbm
TCGA-06-0744-01A	RNA-seq	Brain_Gbm
TCGA-76-4926-01B	RNA-seq	Brain_Gbm
TCGA-76-4929-01A	RNA-seq	Brain_Gbm
TCGA-12-5295-01A	RNA-seq	Brain_Gbm
TCGA-76-4931-01A	RNA-seq	Brain_Gbm
TCGA-27-2521-01A	RNA-seq	Brain_Gbm
TCGA-06-0678-11A	RNA-seq	Brain_Gbm
TCGA-06-0190-01A	RNA-seq	Brain_Gbm
TCGA-06-5412-01A	RNA-seq	Brain_Gbm
TCGA-28-5216-01A	RNA-seq	Brain_Gbm
TCGA-12-3653-01A	RNA-seq	Brain_Gbm
TCGA-02-0047-01A	RNA-seq	Brain_Gbm
TCGA-06-1804-01A	RNA-seq	Brain_Gbm
TCGA-14-0790-01B	RNA-seq	Brain_Gbm
TCGA-15-1444-01A	RNA-seq	Brain_Gbm
TCGA-16-0846-01A	RNA-seq	Brain_Gbm
TCGA-06-0743-01A	RNA-seq	Brain_Gbm
TCGA-28-2514-01A	RNA-seq	Brain_Gbm
TCGA-06-0646-01A	RNA-seq	Brain_Gbm
TCGA-41-4097-01A	RNA-seq	Brain_Gbm
TCGA-06-0686-01A	RNA-seq	Brain_Gbm
TCGA-06-0644-01A	RNA-seq	Brain_Gbm
TCGA-16-0846-01A	RNA-seq	Brain_Gbm
TCGA-27-2526-01A	RNA-seq	Brain_Gbm
TCGA-28-1747-01C	RNA-seq	Brain_Gbm
TCGA-27-1837-01A	RNA-seq	Brain_Gbm
TCGA-06-2557-01A	RNA-seq	Brain_Gbm
TCGA-08-0386-01A	RNA-seq	Brain_Gbm
TCGA-06-5410-01A	RNA-seq	Brain_Gbm
TCGA-06-0210-02A	RNA-seq	Brain_Gbm
TCGA-76-4928-01B	RNA-seq	Brain_Gbm
TCGA-26-5132-01A	RNA-seq	Brain_Gbm
TCGA-06-0678-11A	RNA-seq	Brain_Gbm
TCGA-06-0130-01A	RNA-seq	Brain_Gbm
TCGA-76-4932-01A	RNA-seq	Brain_Gbm
TCGA-19-1787-01B	RNA-seq	Brain_Gbm
TCGA-06-0744-01A	RNA-seq	Brain_Gbm
TCGA-27-1837-01A	RNA-seq	Brain_Gbm
TCGA-19-1390-01A	RNA-seq	Brain_Gbm
TCGA-14-1829-01A	RNA-seq	Brain_Gbm
TCGA-08-0386-01A	RNA-seq	Brain_Gbm
TCGA-26-5139-01A	RNA-seq	Brain_Gbm
TCGA-06-0681-11A	RNA-seq	Brain_Gbm
TCGA-06-0645-01A	RNA-seq	Brain_Gbm
TCGA-12-1597-01B	RNA-seq	Brain_Gbm
TCGA-19-1390-01A	RNA-seq	Brain_Gbm
TCGA-26-5134-01A	RNA-seq	Brain_Gbm
TCGA-12-0821-01A	RNA-seq	Brain_Gbm
TCGA-02-2483-01A	RNA-seq	Brain_Gbm
TCGA-27-2521-01A	RNA-seq	Brain_Gbm
TCGA-14-2554-01A	RNA-seq	Brain_Gbm
TCGA-12-0619-01A	RNA-seq	Brain_Gbm
TCGA-06-0138-01A	RNA-seq	Brain_Gbm
TCGA-76-4932-01A	RNA-seq	Brain_Gbm
TCGA-32-2638-01A	RNA-seq	Brain_Gbm
TCGA-06-5416-01A	RNA-seq	Brain_Gbm
TCGA-26-5134-01A	RNA-seq	Brain_Gbm
TCGA-06-0168-01A	RNA-seq	Brain_Gbm
TCGA-28-5208-01A	RNA-seq	Brain_Gbm
TCGA-12-0618-01A	RNA-seq	Brain_Gbm
TCGA-28-2499-01A	RNA-seq	Brain_Gbm
TCGA-06-0749-01A	RNA-seq	Brain_Gbm
TCGA-06-0686-01A	RNA-seq	Brain_Gbm
TCGA-28-2510-01A	RNA-seq	Brain_Gbm
TCGA-14-0781-01B	RNA-seq	Brain_Gbm
TCGA-16-1045-01B	RNA-seq	Brain_Gbm
TCGA-06-0646-01A	RNA-seq	Brain_Gbm
TCGA-06-0139-01A	RNA-seq	Brain_Gbm
TCGA-14-0789-01A	RNA-seq	Brain_Gbm
TCGA-06-0129-01A	RNA-seq	Brain_Gbm
TCGA-06-1804-01A	RNA-seq	Brain_Gbm
TCGA-14-1034-02B	RNA-seq	Brain_Gbm
TCGA-06-0211-02A	RNA-seq	Brain_Gbm
TCGA-06-0649-01B	RNA-seq	Brain_Gbm
TCGA-06-0675-11A	RNA-seq	Brain_Gbm
TCGA-14-1823-01A	RNA-seq	Brain_Gbm
TCGA-06-0211-01B	RNA-seq	Brain_Gbm
TCGA-06-2561-01A	RNA-seq	Brain_Gbm
TCGA-06-2562-01A	RNA-seq	Brain_Gbm
TCGA-19-4065-02A	RNA-seq	Brain_Gbm
TCGA-06-0649-01B	RNA-seq	Brain_Gbm
TCGA-27-2528-01A	RNA-seq	Brain_Gbm
TCGA-06-5417-01A	RNA-seq	Brain_Gbm
TCGA-28-2513-01A	RNA-seq	Brain_Gbm
TCGA-02-0055-01A	RNA-seq	Brain_Gbm
TCGA-12-3653-01A	RNA-seq	Brain_Gbm
TCGA-06-5413-01A	RNA-seq	Brain_Gbm
TCGA-06-2561-01A	RNA-seq	Brain_Gbm
TCGA-14-1825-01A	RNA-seq	Brain_Gbm
TCGA-06-2564-01A	RNA-seq	Brain_Gbm
TCGA-19-4065-01A	RNA-seq	Brain_Gbm
TCGA-06-0138-01A	RNA-seq	Brain_Gbm
TCGA-06-0675-11A	RNA-seq	Brain_Gbm
TCGA-06-5416-01A	RNA-seq	Brain_Gbm
TCGA-19-0957-02A	RNA-seq	Brain_Gbm
TCGA-15-0742-01A	RNA-seq	Brain_Gbm
TCGA-06-5858-01A	RNA-seq	Brain_Gbm
TCGA-02-2483-01A	RNA-seq	Brain_Gbm
TCGA-14-1823-01A	RNA-seq	Brain_Gbm
TCGA-28-1747-01C	RNA-seq	Brain_Gbm
TCGA-06-2564-01A	RNA-seq	Brain_Gbm
TCGA-32-2634-01A	RNA-seq	Brain_Gbm
TCGA-32-1980-01A	RNA-seq	Brain_Gbm
TCGA-15-0742-01A	RNA-seq	Brain_Gbm
TCGA-26-5136-01B	RNA-seq	Brain_Gbm
TCGA-32-1982-01A	RNA-seq	Brain_Gbm
TCGA-06-2559-01A	RNA-seq	Brain_Gbm
TCGA-06-0645-01A	RNA-seq	Brain_Gbm
TCGA-12-5295-01A	RNA-seq	Brain_Gbm
TCGA-06-5856-01A	RNA-seq	Brain_Gbm
TCGA-27-1831-01A	RNA-seq	Brain_Gbm
TCGA-06-0747-01A	RNA-seq	Brain_Gbm
TCGA-32-1970-01A	RNA-seq	Brain_Gbm
TCGA-06-0132-01A	RNA-seq	Brain_Gbm
TCGA-06-0219-01A	RNA-seq	Brain_Gbm
TCGA-26-5135-01A	RNA-seq	Brain_Gbm
TCGA-32-2632-01A	RNA-seq	Brain_Gbm
TCGA-12-0821-01A	RNA-seq	Brain_Gbm
TCGA-06-2561-01A	RNA-seq	Brain_Gbm
TCGA-06-5414-01A	RNA-seq	Brain_Gbm
TCGA-12-5295-01A	RNA-seq	Brain_Gbm
TCGA-06-0125-01A	RNA-seq	Brain_Gbm
TCGA-02-2486-01A	RNA-seq	Brain_Gbm
TCGA-19-0957-02A	RNA-seq	Brain_Gbm
TCGA-41-4097-01A	RNA-seq	Brain_Gbm
TCGA-32-2638-01A	RNA-seq	Brain_Gbm
TCGA-26-1442-01A	RNA-seq	Brain_Gbm
TCGA-14-1034-01A	RNA-seq	Brain_Gbm
TCGA-28-2510-01A	RNA-seq	Brain_Gbm
TCGA-28-5213-01A	RNA-seq	Brain_Gbm
TCGA-28-2509-01A	RNA-seq	Brain_Gbm
TCGA-06-2564-01A	RNA-seq	Brain_Gbm
TCGA-28-5208-01A	RNA-seq	Brain_Gbm
TCGA-32-2616-01A	RNA-seq	Brain_Gbm
TCGA-27-1834-01A	RNA-seq	Brain_Gbm
TCGA-06-AABW-11A	RNA-seq	Brain_Gbm
TCGA-06-0878-01A	RNA-seq	Brain_Gbm
TCGA-06-0125-01A	RNA-seq	Brain_Gbm
TCGA-06-2562-01A	RNA-seq	Brain_Gbm
TCGA-32-2634-01A	RNA-seq	Brain_Gbm
TCGA-06-0210-01A	RNA-seq	Brain_Gbm
TCGA-32-2615-01A	RNA-seq	Brain_Gbm
TCGA-06-0743-01A	RNA-seq	Brain_Gbm
TCGA-06-5414-01A	RNA-seq	Brain_Gbm
TCGA-28-5220-01A	RNA-seq	Brain_Gbm
TCGA-19-2624-01A	RNA-seq	Brain_Gbm
TCGA-14-0817-01A	RNA-seq	Brain_Gbm
TCGA-06-0882-01A	RNA-seq	Brain_Gbm
TCGA-19-2620-01A	RNA-seq	Brain_Gbm
TCGA-06-0211-01B	RNA-seq	Brain_Gbm
TCGA-19-1390-01A	RNA-seq	Brain_Gbm
TCGA-06-0190-02A	RNA-seq	Brain_Gbm
TCGA-06-0211-01A	RNA-seq	Brain_Gbm
TCGA-06-0219-01A	RNA-seq	Brain_Gbm
TCGA-06-0157-01A	RNA-seq	Brain_Gbm
TCGA-26-5134-01A	RNA-seq	Brain_Gbm
TCGA-32-1982-01A	RNA-seq	Brain_Gbm
TCGA-06-0750-01A	RNA-seq	Brain_Gbm
TCGA-02-2486-01A	RNA-seq	Brain_Gbm
TCGA-19-2620-01A	RNA-seq	Brain_Gbm
TCGA-76-4925-01A	RNA-seq	Brain_Gbm
TCGA-12-0618-01A	RNA-seq	Brain_Gbm
TCGA-06-0187-01A	RNA-seq	Brain_Gbm
TCGA-06-0219-01A	RNA-seq	Brain_Gbm
TCGA-06-5418-01A	RNA-seq	Brain_Gbm
TCGA-14-1402-02A	RNA-seq	Brain_Gbm
TCGA-26-5139-01A	RNA-seq	Brain_Gbm
TCGA-06-0139-01A	RNA-seq	Brain_Gbm
TCGA-06-1804-01A	RNA-seq	Brain_Gbm
TCGA-12-3652-01A	RNA-seq	Brain_Gbm
TCGA-06-0680-11A	RNA-seq	Brain_Gbm
TCGA-32-5222-01A	RNA-seq	Brain_Gbm
TCGA-19-5960-01A	RNA-seq	Brain_Gbm
TCGA-28-5218-01A	RNA-seq	Brain_Gbm
TCGA-28-2499-01A	RNA-seq	Brain_Gbm
TCGA-12-0619-01A	RNA-seq	Brain_Gbm
TCGA-02-0055-01A	RNA-seq	Brain_Gbm
TCGA-06-2558-01A	RNA-seq	Brain_Gbm
TCGA-28-2509-01A	RNA-seq	Brain_Gbm
TCGA-15-0742-01A	RNA-seq	Brain_Gbm
TCGA-28-5220-01A	RNA-seq	Brain_Gbm
TCGA-06-0210-01A	RNA-seq	Brain_Gbm
TCGA-06-0187-01A	RNA-seq	Brain_Gbm
TCGA-06-5410-01A	RNA-seq	Brain_Gbm
TCGA-08-0386-01A	RNA-seq	Brain_Gbm
TCGA-06-2562-01A	RNA-seq	Brain_Gbm
TCGA-14-1829-01A	RNA-seq	Brain_Gbm
TCGA-32-2632-01A	RNA-seq	Brain_Gbm
TCGA-06-5414-01A	RNA-seq	Brain_Gbm
TCGA-27-1832-01A	RNA-seq	Brain_Gbm
TCGA-06-5408-01A	RNA-seq	Brain_Gbm
TCGA-27-1837-01A	RNA-seq	Brain_Gbm
TCGA-28-5207-01A	RNA-seq	Brain_Gbm
TCGA-27-1832-01A	RNA-seq	Brain_Gbm
TCGA-28-5208-01A	RNA-seq	Brain_Gbm
TCGA-14-0787-01A	RNA-seq	Brain_Gbm
TCGA-06-0178-01A	RNA-seq	Brain_Gbm
TCGA-06-0745-01A	RNA-seq	Brain_Gbm
TCGA-12-1597-01B	RNA-seq	Brain_Gbm
TCGA-06-0184-01A	RNA-seq	Brain_Gbm
TCGA-06-0221-02A	RNA-seq	Brain_Gbm
submitter_id	Data_type	tissue
TCGA-HT-A74K-01A	RNA-seq	Brain_Lgg
TCGA-HT-8110-01A	RNA-seq	Brain_Lgg
TCGA-HT-7677-01A	RNA-seq	Brain_Lgg
TCGA-TQ-A8XE-02A	RNA-seq	Brain_Lgg
TCGA-VM-A8CF-01A	RNA-seq	Brain_Lgg
TCGA-HT-7483-01A	RNA-seq	Brain_Lgg
TCGA-S9-A7IY-01A	RNA-seq	Brain_Lgg
TCGA-HT-7688-01A	RNA-seq	Brain_Lgg
TCGA-P5-A5F4-01A	RNA-seq	Brain_Lgg
TCGA-DU-A7TB-01A	RNA-seq	Brain_Lgg
TCGA-DU-7298-01A	RNA-seq	Brain_Lgg
TCGA-F6-A8O4-01A	RNA-seq	Brain_Lgg
TCGA-DU-6410-01A	RNA-seq	Brain_Lgg
TCGA-VM-A8CE-01A	RNA-seq	Brain_Lgg
TCGA-TQ-A7RH-01A	RNA-seq	Brain_Lgg
TCGA-W9-A837-01A	RNA-seq	Brain_Lgg
TCGA-DU-5849-01A	RNA-seq	Brain_Lgg
TCGA-DU-A5TR-01A	RNA-seq	Brain_Lgg
TCGA-HT-A616-01A	RNA-seq	Brain_Lgg
TCGA-HT-8013-01A	RNA-seq	Brain_Lgg
TCGA-DU-7008-01A	RNA-seq	Brain_Lgg
TCGA-W9-A837-01A	RNA-seq	Brain_Lgg
TCGA-DU-5872-02A	RNA-seq	Brain_Lgg
TCGA-DU-A7T6-01A	RNA-seq	Brain_Lgg
TCGA-HT-7881-01A	RNA-seq	Brain_Lgg
TCGA-DH-A7UU-01A	RNA-seq	Brain_Lgg
TCGA-VM-A8CE-01A	RNA-seq	Brain_Lgg
TCGA-DU-5874-01A	RNA-seq	Brain_Lgg
TCGA-DU-7015-01A	RNA-seq	Brain_Lgg
TCGA-HT-7608-01A	RNA-seq	Brain_Lgg
TCGA-WY-A85A-01A	RNA-seq	Brain_Lgg
TCGA-HT-8107-01A	RNA-seq	Brain_Lgg
TCGA-FG-6688-01A	RNA-seq	Brain_Lgg
TCGA-CS-6670-01A	RNA-seq	Brain_Lgg
TCGA-DB-A64L-01A	RNA-seq	Brain_Lgg
TCGA-HT-7473-01A	RNA-seq	Brain_Lgg
TCGA-R8-A73M-01A	RNA-seq	Brain_Lgg
TCGA-HT-A4DS-01A	RNA-seq	Brain_Lgg
TCGA-S9-A6UA-01A	RNA-seq	Brain_Lgg
TCGA-S9-A6U8-01A	RNA-seq	Brain_Lgg
TCGA-E1-A7YS-01A	RNA-seq	Brain_Lgg
TCGA-TM-A84L-01A	RNA-seq	Brain_Lgg
TCGA-E1-5304-01A	RNA-seq	Brain_Lgg
TCGA-DU-6407-02B	RNA-seq	Brain_Lgg
TCGA-DU-5870-02A	RNA-seq	Brain_Lgg
TCGA-DB-A4XA-01A	RNA-seq	Brain_Lgg
TCGA-VM-A8CA-01A	RNA-seq	Brain_Lgg
TCGA-HT-7677-01A	RNA-seq	Brain_Lgg
TCGA-DU-7014-01A	RNA-seq	Brain_Lgg
TCGA-VM-A8CD-01A	RNA-seq	Brain_Lgg
TCGA-HT-8105-01A	RNA-seq	Brain_Lgg
TCGA-DB-A4XF-01A	RNA-seq	Brain_Lgg
TCGA-WY-A85D-01A	RNA-seq	Brain_Lgg
TCGA-E1-A7YV-01A	RNA-seq	Brain_Lgg
TCGA-HT-A616-01A	RNA-seq	Brain_Lgg
TCGA-F6-A8O3-01A	RNA-seq	Brain_Lgg
TCGA-DB-5280-01A	RNA-seq	Brain_Lgg
TCGA-DH-5142-01A	RNA-seq	Brain_Lgg
TCGA-S9-A7QZ-01A	RNA-seq	Brain_Lgg
TCGA-P5-A731-01A	RNA-seq	Brain_Lgg
TCGA-TM-A7C4-01A	RNA-seq	Brain_Lgg
TCGA-HT-7471-01A	RNA-seq	Brain_Lgg
TCGA-RY-A843-01A	RNA-seq	Brain_Lgg
TCGA-DB-A4XC-01A	RNA-seq	Brain_Lgg
TCGA-HT-7684-01A	RNA-seq	Brain_Lgg
TCGA-HT-7482-01A	RNA-seq	Brain_Lgg
TCGA-S9-A6WE-01A	RNA-seq	Brain_Lgg
TCGA-TM-A84H-01A	RNA-seq	Brain_Lgg
TCGA-S9-A7IQ-01A	RNA-seq	Brain_Lgg
TCGA-E1-5303-01A	RNA-seq	Brain_Lgg
TCGA-CS-5394-01A	RNA-seq	Brain_Lgg
TCGA-TM-A84R-01A	RNA-seq	Brain_Lgg
TCGA-S9-A6TY-01A	RNA-seq	Brain_Lgg
TCGA-DU-8168-01A	RNA-seq	Brain_Lgg
TCGA-HT-A74K-01A	RNA-seq	Brain_Lgg
TCGA-HT-A619-01A	RNA-seq	Brain_Lgg
TCGA-DU-A6S2-01A	RNA-seq	Brain_Lgg
TCGA-DU-7302-01A	RNA-seq	Brain_Lgg
TCGA-DU-A76O-01A	RNA-seq	Brain_Lgg
TCGA-S9-A7J1-01A	RNA-seq	Brain_Lgg
TCGA-HT-A61B-01A	RNA-seq	Brain_Lgg
TCGA-HT-7472-01A	RNA-seq	Brain_Lgg
TCGA-DH-A7US-01A	RNA-seq	Brain_Lgg
TCGA-HW-8322-01A	RNA-seq	Brain_Lgg
TCGA-DU-7012-01A	RNA-seq	Brain_Lgg
TCGA-HT-7874-01A	RNA-seq	Brain_Lgg
TCGA-S9-A6U5-01A	RNA-seq	Brain_Lgg
TCGA-S9-A7R8-01A	RNA-seq	Brain_Lgg
TCGA-TQ-A7RW-01A	RNA-seq	Brain_Lgg
TCGA-E1-A7YE-01A	RNA-seq	Brain_Lgg
TCGA-P5-A735-01A	RNA-seq	Brain_Lgg
TCGA-DB-A75P-01A	RNA-seq	Brain_Lgg
TCGA-HW-7490-01A	RNA-seq	Brain_Lgg
TCGA-HW-A5KM-01A	RNA-seq	Brain_Lgg
TCGA-FG-A87N-01A	RNA-seq	Brain_Lgg
TCGA-DU-6404-02B	RNA-seq	Brain_Lgg
TCGA-DB-5280-01A	RNA-seq	Brain_Lgg
TCGA-S9-A6TU-01A	RNA-seq	Brain_Lgg
TCGA-DB-A4XA-01A	RNA-seq	Brain_Lgg
TCGA-E1-A7YO-01A	RNA-seq	Brain_Lgg
TCGA-WY-A859-01A	RNA-seq	Brain_Lgg
TCGA-FG-8185-01A	RNA-seq	Brain_Lgg
TCGA-FG-5965-01B	RNA-seq	Brain_Lgg
TCGA-DU-A7TD-01A	RNA-seq	Brain_Lgg
TCGA-S9-A7QW-01A	RNA-seq	Brain_Lgg
TCGA-E1-5311-01A	RNA-seq	Brain_Lgg
TCGA-DU-6408-01A	RNA-seq	Brain_Lgg
TCGA-HT-8019-01A	RNA-seq	Brain_Lgg
TCGA-E1-A7YD-01A	RNA-seq	Brain_Lgg
TCGA-E1-A7YD-01A	RNA-seq	Brain_Lgg
TCGA-TQ-A7RM-01A	RNA-seq	Brain_Lgg
TCGA-CS-4938-01B	RNA-seq	Brain_Lgg
TCGA-S9-A7R1-01A	RNA-seq	Brain_Lgg
TCGA-FG-5963-01A	RNA-seq	Brain_Lgg
TCGA-TM-A84O-01A	RNA-seq	Brain_Lgg
TCGA-DU-6396-01A	RNA-seq	Brain_Lgg
TCGA-HW-8322-01A	RNA-seq	Brain_Lgg
TCGA-TQ-A7RO-01A	RNA-seq	Brain_Lgg
TCGA-HT-A74O-01A	RNA-seq	Brain_Lgg
TCGA-DU-7294-01A	RNA-seq	Brain_Lgg
TCGA-R8-A6YH-01A	RNA-seq	Brain_Lgg
TCGA-HT-7469-01A	RNA-seq	Brain_Lgg
TCGA-DU-5871-01A	RNA-seq	Brain_Lgg
TCGA-CS-6667-01A	RNA-seq	Brain_Lgg
TCGA-DH-5144-01A	RNA-seq	Brain_Lgg
TCGA-HT-A61B-01A	RNA-seq	Brain_Lgg
TCGA-HT-A618-01A	RNA-seq	Brain_Lgg
TCGA-DU-5855-01A	RNA-seq	Brain_Lgg
TCGA-FG-8189-01B	RNA-seq	Brain_Lgg
TCGA-FG-6691-01A	RNA-seq	Brain_Lgg
TCGA-HT-7684-01A	RNA-seq	Brain_Lgg
TCGA-HT-8011-01A	RNA-seq	Brain_Lgg
TCGA-S9-A6TV-01A	RNA-seq	Brain_Lgg
TCGA-E1-A7YV-01A	RNA-seq	Brain_Lgg
TCGA-CS-5395-01A	RNA-seq	Brain_Lgg
TCGA-DU-7290-01A	RNA-seq	Brain_Lgg
TCGA-S9-A7IX-01A	RNA-seq	Brain_Lgg
TCGA-HT-7691-01A	RNA-seq	Brain_Lgg
TCGA-S9-A7IS-01A	RNA-seq	Brain_Lgg
TCGA-DB-A64X-01A	RNA-seq	Brain_Lgg
TCGA-CS-4938-01B	RNA-seq	Brain_Lgg
TCGA-HT-8011-01A	RNA-seq	Brain_Lgg
TCGA-DB-5277-01A	RNA-seq	Brain_Lgg
TCGA-FG-5963-02A	RNA-seq	Brain_Lgg
TCGA-HT-A5RC-01A	RNA-seq	Brain_Lgg
TCGA-P5-A737-01A	RNA-seq	Brain_Lgg
TCGA-S9-A6U5-01A	RNA-seq	Brain_Lgg
TCGA-HT-7694-01A	RNA-seq	Brain_Lgg
TCGA-QH-A870-01A	RNA-seq	Brain_Lgg
TCGA-HT-7695-01A	RNA-seq	Brain_Lgg
TCGA-DU-6402-01A	RNA-seq	Brain_Lgg
TCGA-QH-A65S-01A	RNA-seq	Brain_Lgg
TCGA-HT-7860-01A	RNA-seq	Brain_Lgg
TCGA-TQ-A7RS-01A	RNA-seq	Brain_Lgg
TCGA-HT-7483-01A	RNA-seq	Brain_Lgg
TCGA-DB-A4XH-01A	RNA-seq	Brain_Lgg
TCGA-S9-A6WI-01A	RNA-seq	Brain_Lgg
TCGA-HT-7476-01A	RNA-seq	Brain_Lgg
TCGA-DU-A6S2-01A	RNA-seq	Brain_Lgg
TCGA-P5-A735-01A	RNA-seq	Brain_Lgg
TCGA-QH-A6X4-01A	RNA-seq	Brain_Lgg
TCGA-DU-A7TC-01A	RNA-seq	Brain_Lgg
TCGA-DB-A75P-01A	RNA-seq	Brain_Lgg
TCGA-S9-A6WI-01A	RNA-seq	Brain_Lgg
TCGA-DB-5273-01A	RNA-seq	Brain_Lgg
TCGA-DU-A5TS-01A	RNA-seq	Brain_Lgg
TCGA-DB-5279-01A	RNA-seq	Brain_Lgg
TCGA-E1-A7YW-01A	RNA-seq	Brain_Lgg
TCGA-R8-A6ML-01A	RNA-seq	Brain_Lgg
TCGA-DU-A76O-01A	RNA-seq	Brain_Lgg
TCGA-HT-A5R9-01A	RNA-seq	Brain_Lgg
TCGA-S9-A6U1-01A	RNA-seq	Brain_Lgg
TCGA-HT-A5RB-01A	RNA-seq	Brain_Lgg
TCGA-FG-7637-01A	RNA-seq	Brain_Lgg
TCGA-DU-7010-01A	RNA-seq	Brain_Lgg
[truncated: 27,448 more rows]
