# Supplementary material for: miRbiom: Machine-learning on Bayesian causal nets of RBP-miRNA interactions successfully predicts miRNA profiles
Source: PLoS One. 2021 Oct 12;16(10):e0258550. doi: 10.1371/journal.pone.0258550 (PMC8509996; doi:10.1371/journal.pone.0258550)
Supplement: S3 Table — (XLSX) [file pone.0258550.s003.xlsx]

## Sheet: Table S3
Table S3: Detail of 431 samples collected from TCGA used for validation
Sample id	Tissue
TCGA-CH-5769	Postrate
TCGA-CH-5768	Postrate
TCGA-CH-5767	Postrate
TCGA-CH-5766	Postrate
TCGA-CH-5765	Postrate
TCGA-CH-5764	Postrate
TCGA-CH-5763	Postrate
TCGA-CH-5762	Postrate
TCGA-CH-5761	Postrate
TCGA-CH-5760	Postrate
TCGA-CH-5759	Postrate
TCGA-CH-5758	Postrate
TCGA-CH-5757	Postrate
TCGA-CH-5756	Postrate
TCGA-CH-5755	Postrate
TCGA-CH-5754	Postrate
TCGA-CH-5753	Postrate
TCGA-CH-5752	Postrate
TCGA-CH-5751	Postrate
TCGA-CH-5750	Postrate
TCGA-CH-5749	Postrate
TCGA-CH-5748	Postrate
TCGA-CH-5747	Postrate
TCGA-CH-5746	Postrate
TCGA-CH-5745	Postrate
TCGA-CH-5744	Postrate
TCGA-CH-5743	Postrate
TCGA-CH-5742	Postrate
TCGA-CH-5741	Postrate
TCGA-CH-5740	Postrate
TCGA-CH-5739	Postrate
TCGA-CH-5738	Postrate
TCGA-CH-5737	Postrate
TCGA-CH-5736	Postrate
TCGA-CH-5735	Postrate
TCGA-CH-5734	Postrate
TCGA-CH-5733	Postrate
TCGA-CH-5732	Postrate
TCGA-CH-5731	Postrate
TCGA-CH-5730	Postrate
TCGA-CH-5729	Postrate
TCGA-CH-5728	Postrate
TCGA-CH-5727	Postrate
TCGA-CH-5726	Postrate
TCGA-CH-5725	Postrate
TCGA-CH-5724	Postrate
TCGA-CH-5723	Postrate
TCGA-CH-5722	Postrate
TCGA-CH-5721	Postrate
TCGA-CH-5720	Postrate
TCGA-CH-5719	Postrate
TCGA-CH-5718	Postrate
TCGA-CH-5717	Postrate
TCGA-CH-5716	Postrate
TCGA-CH-5715	Postrate
TCGA-CH-5714	Postrate
TCGA-CH-5713	Postrate
TCGA-CH-5712	Postrate
TCGA-CH-5711	Postrate
TCGA-CH-5710	Postrate
TCGA-EP-A26S	Liver
TCGA-EP-A26S	Liver
TCGA-EP-A26S	Liver
TCGA-EP-A26S	Liver
TCGA-EP-A26S	Liver
TCGA-EP-A26S	Liver
TCGA-EP-A26S	Liver
TCGA-EP-A26S	Liver
TCGA-EP-A26S	Liver
TCGA-EP-A26S	Liver
TCGA-EP-A26S	Liver
TCGA-EP-A26S	Liver
TCGA-EP-A26S	Liver
TCGA-EP-A26S	Liver
TCGA-EP-A26S	Liver
TCGA-EP-A26S	Liver
TCGA-EP-A26S	Liver
TCGA-EP-A26S	Liver
TCGA-EP-A26S	Liver
TCGA-EP-A26S	Liver
TCGA-EP-A26S	Liver
TCGA-EP-A26S	Liver
TCGA-EP-A26S	Liver
TCGA-EP-A26S	Liver
TCGA-EP-A26S	Liver
TCGA-EP-A26S	Liver
TCGA-EP-A26S	Liver
TCGA-EP-A26S	Liver
TCGA-EP-A26S	Liver
TCGA-EP-A26S	Liver
TCGA-EP-A26S	Liver
TCGA-EP-A26S	Liver
TCGA-EP-A26S	Liver
TCGA-EP-A26S	Liver
TCGA-EP-A26S	Liver
TCGA-EP-A26S	Liver
TCGA-EP-A26S	Liver
TCGA-EP-A26S	Liver
TCGA-EP-A26S	Liver
TCGA-EP-A26S	Liver
TCGA-EP-A26S	Liver
TCGA-EP-A26S	Liver
TCGA-EP-A26S	Liver
TCGA-EP-A26S	Liver
TCGA-EP-A26S	Liver
TCGA-EP-A26S	Liver
TCGA-EP-A26S	Liver
TCGA-EP-A26S	Liver
TCGA-EP-A26S	Liver
TCGA-EP-A26S	Liver
TCGA-EP-A26S	Liver
TCGA-EP-A26S	Liver
TCGA-EP-A26S	Liver
TCGA-EP-A26S	Liver
TCGA-EP-A26S	Liver
TCGA-EP-A26S	Liver
TCGA-EP-A26S	Liver
TCGA-EP-A26S	Liver
TCGA-EP-A26S	Liver
TCGA-23-1118	Ovary
TCGA-23-1117	Ovary
TCGA-23-1116	Ovary
TCGA-23-1115	Ovary
TCGA-23-1114	Ovary
TCGA-23-1113	Ovary
TCGA-23-1112	Ovary
TCGA-23-1111	Ovary
TCGA-23-1110	Ovary
TCGA-23-1109	Ovary
TCGA-23-1108	Ovary
TCGA-23-1107	Ovary
TCGA-23-1106	Ovary
TCGA-23-1105	Ovary
TCGA-23-1104	Ovary
TCGA-23-1103	Ovary
TCGA-23-1102	Ovary
TCGA-23-1101	Ovary
TCGA-23-1100	Ovary
TCGA-23-1099	Ovary
TCGA-23-1098	Ovary
TCGA-23-1097	Ovary
TCGA-23-1096	Ovary
TCGA-23-1095	Ovary
TCGA-23-1094	Ovary
TCGA-23-1093	Ovary
TCGA-23-1092	Ovary
TCGA-23-1091	Ovary
TCGA-23-1090	Ovary
TCGA-23-1089	Ovary
TCGA-23-1088	Ovary
TCGA-23-1087	Ovary
TCGA-23-1086	Ovary
TCGA-23-1085	Ovary
TCGA-23-1084	Ovary
TCGA-23-1083	Ovary
TCGA-23-1082	Ovary
TCGA-23-1081	Ovary
TCGA-23-1080	Ovary
TCGA-23-1079	Ovary
TCGA-23-1078	Ovary
TCGA-23-1077	Ovary
TCGA-23-1076	Ovary
TCGA-23-1075	Ovary
TCGA-23-1074	Ovary
TCGA-23-1073	Ovary
TCGA-23-1072	Ovary
TCGA-23-1071	Ovary
TCGA-23-1070	Ovary
TCGA-23-1069	Ovary
TCGA-23-1068	Ovary
TCGA-23-1067	Ovary
TCGA-23-1066	Ovary
TCGA-23-1065	Ovary
TCGA-23-1064	Ovary
TCGA-23-1063	Ovary
TCGA-23-1062	Ovary
TCGA-23-1061	Ovary
TCGA-23-1060	Ovary
TCGA-F2-6880	Pancrease
TCGA-F2-6879	Pancrease
TCGA-F2-6878	Pancrease
TCGA-F2-6877	Pancrease
TCGA-F2-6876	Pancrease
TCGA-F2-6875	Pancrease
TCGA-F2-6874	Pancrease
TCGA-F2-6873	Pancrease
TCGA-F2-6872	Pancrease
TCGA-F2-6871	Pancrease
TCGA-F2-6870	Pancrease
TCGA-F2-6869	Pancrease
TCGA-F2-6868	Pancrease
TCGA-F2-6867	Pancrease
TCGA-F2-6866	Pancrease
TCGA-F2-6865	Pancrease
TCGA-F2-6864	Pancrease
TCGA-F2-6863	Pancrease
TCGA-F2-6862	Pancrease
TCGA-F2-6861	Pancrease
TCGA-F2-6860	Pancrease
TCGA-F2-6859	Pancrease
TCGA-F2-6858	Pancrease
TCGA-F2-6857	Pancrease
TCGA-F2-6856	Pancrease
TCGA-F2-6855	Pancrease
TCGA-F2-6854	Pancrease
TCGA-F2-6853	Pancrease
TCGA-F2-6852	Pancrease
TCGA-F2-6851	Pancrease
TCGA-F2-6850	Pancrease
TCGA-F2-6849	Pancrease
TCGA-F2-6848	Pancrease
TCGA-F2-6847	Pancrease
TCGA-F2-6846	Pancrease
TCGA-F2-6845	Pancrease
TCGA-F2-6844	Pancrease
TCGA-F2-6843	Pancrease
TCGA-F2-6842	Pancrease
TCGA-F2-6841	Pancrease
TCGA-F2-6840	Pancrease
TCGA-F2-6839	Pancrease
TCGA-F2-6838	Pancrease
TCGA-F2-6837	Pancrease
TCGA-F2-6836	Pancrease
TCGA-F2-6835	Pancrease
TCGA-F2-6834	Pancrease
TCGA-F2-6833	Pancrease
TCGA-F2-6832	Pancrease
TCGA-62-A46O-01A	Lungs_luad
TCGA-44-7671-01A	Lungs_luad
TCGA-62-A471-01A	Lungs_luad
TCGA-69-7760-01A	Lungs_luad
TCGA-49-4501-01A	Lungs_luad
TCGA-49-4487-01A	Lungs_luad
TCGA-49-6745-01A	Lungs_luad
TCGA-55-8097-01A	Lungs_luad
TCGA-86-8668-01A	Lungs_luad
TCGA-55-6970-01A	Lungs_luad
TCGA-55-8621-01A	Lungs_luad
TCGA-44-2656-01A	Lungs_luad
TCGA-55-6969-11A	Lungs_luad
TCGA-91-6840-01A	Lungs_luad
TCGA-64-5774-01A	Lungs_luad
TCGA-44-6148-11A	Lungs_luad
TCGA-62-A46O-01A	Lungs_luad
TCGA-49-AAR0-01A	Lungs_luad
TCGA-83-5908-01A	Lungs_luad
TCGA-44-A4SS-01A	Lungs_luad
TCGA-05-4420-01A	Lungs_luad
TCGA-64-1678-01A	Lungs_luad
TCGA-78-7156-01A	Lungs_luad
TCGA-99-8032-01A	Lungs_luad
TCGA-05-4390-01A	Lungs_luad
TCGA-62-8397-01A	Lungs_luad
TCGA-78-7149-01A	Lungs_luad
TCGA-38-4626-11A	Lungs_luad
TCGA-97-8171-01A	Lungs_luad
TCGA-44-5645-01A	Lungs_luad
TCGA-55-6986-11A	Lungs_luad
TCGA-55-8091-01A	Lungs_luad
TCGA-38-4628-01A	Lungs_luad
TCGA-78-7158-01A	Lungs_luad
TCGA-78-7156-01A	Lungs_luad
TCGA-44-2665-11A	Lungs_luad
TCGA-86-8669-01A	Lungs_luad
TCGA-53-7813-01A	Lungs_luad
TCGA-50-5939-11A	Lungs_luad
TCGA-86-8668-01A	Lungs_luad
TCGA-75-7031-01A	Lungs_luad
TCGA-86-8281-01A	Lungs_luad
TCGA-69-7761-01A	Lungs_luad
TCGA-MN-A4N5-01A	Lungs_luad
TCGA-50-5932-11A	Lungs_luad
TCGA-55-6975-11A	Lungs_luad
TCGA-4B-A93V-01A	Lungs_luad
TCGA-78-7163-01A	Lungs_luad
TCGA-86-A456-01A	Lungs_luad
TCGA-77-8009-01A	Lungs_lusc
TCGA-56-8083-11A	Lungs_lusc
TCGA-85-8071-01A	Lungs_lusc
TCGA-58-8392-01A	Lungs_lusc
TCGA-77-8143-01A	Lungs_lusc
TCGA-63-6202-01A	Lungs_lusc
TCGA-56-7822-01A	Lungs_lusc
TCGA-34-5239-01A	Lungs_lusc
TCGA-94-A5I6-01A	Lungs_lusc
TCGA-39-5011-01A	Lungs_lusc
TCGA-22-5472-01A	Lungs_lusc
TCGA-33-AASB-01A	Lungs_lusc
TCGA-60-2725-01A	Lungs_lusc
TCGA-60-2714-01A	Lungs_lusc
TCGA-56-7222-11A	Lungs_lusc
TCGA-66-2768-01A	Lungs_lusc
TCGA-33-4538-01A	Lungs_lusc
TCGA-66-2786-01A	Lungs_lusc
TCGA-56-8625-01A	Lungs_lusc
TCGA-56-7579-11A	Lungs_lusc
TCGA-77-7139-01A	Lungs_lusc
TCGA-63-5128-01A	Lungs_lusc
TCGA-56-8504-01A	Lungs_lusc
TCGA-LA-A7SW-01A	Lungs_lusc
TCGA-85-6560-01A	Lungs_lusc
TCGA-66-2793-01A	Lungs_lusc
TCGA-22-4591-01A	Lungs_lusc
TCGA-39-5024-01A	Lungs_lusc
TCGA-77-8139-01A	Lungs_lusc
TCGA-43-6773-01A	Lungs_lusc
TCGA-90-7767-11A	Lungs_lusc
TCGA-63-7020-01A	Lungs_lusc
TCGA-94-7943-01A	Lungs_lusc
TCGA-46-3766-01A	Lungs_lusc
TCGA-85-8582-01A	Lungs_lusc
TCGA-63-A5MG-01A	Lungs_lusc
TCGA-66-2787-01A	Lungs_lusc
TCGA-22-4609-11A	Lungs_lusc
TCGA-39-5040-11A	Lungs_lusc
TCGA-22-5471-01A	Lungs_lusc
TCGA-77-7142-01A	Lungs_lusc
TCGA-66-2786-01A	Lungs_lusc
TCGA-34-5234-01A	Lungs_lusc
TCGA-66-2765-01A	Lungs_lusc
TCGA-85-8276-01A	Lungs_lusc
TCGA-77-A5G8-01B	Lungs_lusc
TCGA-18-5592-01A	Lungs_lusc
TCGA-56-7730-11A	Lungs_lusc
TCGA-18-3415-01A	Lungs_lusc
TCGA-33-4533-01A	Lungs_lusc
TCGA-66-2734-01A	Lungs_lusc
TCGA-OR-A5JE-01A	Adrenalgland_acc
TCGA-OR-A5K2-01A	Adrenalgland_acc
TCGA-PK-A5HB-01A	Adrenalgland_acc
TCGA-OR-A5L9-01A	Adrenalgland_acc
TCGA-OR-A5LH-01A	Adrenalgland_acc
TCGA-OR-A5JB-01A	Adrenalgland_acc
TCGA-OR-A5KU-01A	Adrenalgland_acc
TCGA-OR-A5L5-01A	Adrenalgland_acc
TCGA-OR-A5LA-01A	Adrenalgland_acc
TCGA-OR-A5L4-01A	Adrenalgland_acc
TCGA-PK-A5H9-01A	Adrenalgland_acc
TCGA-OR-A5K8-01A	Adrenalgland_acc
TCGA-OR-A5LC-01A	Adrenalgland_acc
TCGA-OR-A5JV-01A	Adrenalgland_acc
TCGA-PK-A5HB-01A	Adrenalgland_acc
TCGA-OR-A5JK-01A	Adrenalgland_acc
TCGA-OR-A5K8-01A	Adrenalgland_acc
TCGA-OR-A5LG-01A	Adrenalgland_acc
TCGA-OR-A5LD-01A	Adrenalgland_acc
TCGA-OR-A5JM-01A	Adrenalgland_acc
TCGA-OR-A5J8-01A	Adrenalgland_acc
TCGA-OR-A5LE-01A	Adrenalgland_acc
TCGA-OR-A5K0-01A	Adrenalgland_acc
TCGA-OR-A5KW-01A	Adrenalgland_acc
TCGA-OR-A5KY-01A	Adrenalgland_acc
TCGA-OR-A5JR-01A	Adrenalgland_acc
TCGA-P6-A5OG-01A	Adrenalgland_acc
TCGA-OR-A5K5-01A	Adrenalgland_acc
TCGA-OR-A5LL-01A	Adrenalgland_acc
TCGA-OR-A5J5-01A	Adrenalgland_acc
TCGA-OU-A5PI-01A	Adrenalgland_acc
TCGA-OR-A5L8-01A	Adrenalgland_acc
TCGA-OR-A5KW-01A	Adrenalgland_acc
TCGA-OR-A5L8-01A	Adrenalgland_acc
TCGA-OR-A5JJ-01A	Adrenalgland_acc
TCGA-OR-A5JY-01A	Adrenalgland_acc
TCGA-OR-A5JR-01A	Adrenalgland_acc
TCGA-OR-A5LD-01A	Adrenalgland_acc
TCGA-OR-A5L3-01A	Adrenalgland_acc
TCGA-OR-A5LM-01A	Adrenalgland_acc
TCGA-OR-A5KT-01A	Adrenalgland_acc
TCGA-OR-A5LK-01A	Adrenalgland_acc
TCGA-OU-A5PI-01A	Adrenalgland_acc
TCGA-OR-A5LJ-01A	Adrenalgland_acc
TCGA-OR-A5JI-01A	Adrenalgland_acc
TCGA-OR-A5K3-01A	Adrenalgland_acc
TCGA-OR-A5LR-01A	Adrenalgland_acc
TCGA-PK-A5H9-01A	Adrenalgland_acc
TCGA-OR-A5JF-01A	Adrenalgland_acc
TCGA-OR-A5JP-01A	Adrenalgland_acc
TCGA-P7-A5NY-05A	Adrenalgland_pcpg
TCGA-SP-A6QK-01A	Adrenalgland_pcpg
TCGA-TT-A6YO-01A	Adrenalgland_pcpg
TCGA-RW-A67V-01A	Adrenalgland_pcpg
TCGA-QR-A6GX-01A	Adrenalgland_pcpg
TCGA-QR-A6H3-01A	Adrenalgland_pcpg
TCGA-W2-A7HD-01A	Adrenalgland_pcpg
TCGA-QR-A6H6-01A	Adrenalgland_pcpg
TCGA-WB-A819-01A	Adrenalgland_pcpg
TCGA-SQ-A6I4-01A	Adrenalgland_pcpg
TCGA-RX-A8JQ-01A	Adrenalgland_pcpg
TCGA-W2-A7HB-01A	Adrenalgland_pcpg
TCGA-S7-A7X0-01A	Adrenalgland_pcpg
TCGA-QR-A706-01A	Adrenalgland_pcpg
TCGA-W2-A7HA-01B	Adrenalgland_pcpg
TCGA-QR-A6H2-01A	Adrenalgland_pcpg
TCGA-TT-A6YK-01A	Adrenalgland_pcpg
TCGA-QR-A70O-01A	Adrenalgland_pcpg
TCGA-WB-A81V-01A	Adrenalgland_pcpg
TCGA-W2-A7UY-01A	Adrenalgland_pcpg
TCGA-PR-A5PG-01A	Adrenalgland_pcpg
TCGA-WB-A81R-01A	Adrenalgland_pcpg
TCGA-XG-A823-01A	Adrenalgland_pcpg
TCGA-WB-A80N-01A	Adrenalgland_pcpg
TCGA-QR-A70V-01A	Adrenalgland_pcpg
TCGA-S7-A7X0-01A	Adrenalgland_pcpg
TCGA-RW-A68D-01A	Adrenalgland_pcpg
TCGA-RM-A68T-01A	Adrenalgland_pcpg
TCGA-RW-A685-01A	Adrenalgland_pcpg
TCGA-QT-A7U0-01A	Adrenalgland_pcpg
TCGA-W2-A7HE-01A	Adrenalgland_pcpg
TCGA-SR-A6MT-01A	Adrenalgland_pcpg
TCGA-S7-A7WP-01A	Adrenalgland_pcpg
TCGA-QR-A70D-01A	Adrenalgland_pcpg
TCGA-QR-A70A-01A	Adrenalgland_pcpg
TCGA-P8-A6RY-01A	Adrenalgland_pcpg
TCGA-QR-A6GW-01A	Adrenalgland_pcpg
TCGA-WB-A81G-01A	Adrenalgland_pcpg
TCGA-P8-A5KD-11A	Adrenalgland_pcpg
TCGA-W2-A7HA-01B	Adrenalgland_pcpg
TCGA-SA-A6C2-01A	Adrenalgland_pcpg
TCGA-S7-A7WX-01A	Adrenalgland_pcpg
TCGA-SR-A6MR-01A	Adrenalgland_pcpg
TCGA-QT-A5XM-01A	Adrenalgland_pcpg
TCGA-S7-A7WW-01A	Adrenalgland_pcpg
TCGA-SR-A6N0-01A	Adrenalgland_pcpg
TCGA-S7-A7WL-01A	Adrenalgland_pcpg
TCGA-TT-A6YN-01A	Adrenalgland_pcpg
TCGA-QR-A7IN-01A	Adrenalgland_pcpg
TCGA-QR-A70N-01A	Adrenalgland_pcpg
TCGA-RT-A6Y9-01A	Adrenalgland_pcpg
TCGA-QR-A6H1-01A	Adrenalgland_pcpg
TCGA-WB-A81K-01A	Adrenalgland_pcpg
TCGA-RW-A685-01A	Adrenalgland_pcpg
