# Supplementary material for: miRbiom: Machine-learning on Bayesian causal nets of RBP-miRNA interactions successfully predicts miRNA profiles
Source: PLoS One. 2021 Oct 12;16(10):e0258550. doi: 10.1371/journal.pone.0258550 (PMC8509996; doi:10.1371/journal.pone.0258550)
Supplement: S4 Table — (XLSX) [file pone.0258550.s004.xlsx]

## Sheet: Table S4
Table S4: This file described number of Pri-miRNA and Pre-miRNA having binding site on each RBP out of 1,881 miRNAs.
RBP	Total	Pri-miRNA	Pre-miRNA
ELAVL1	1879	1879	1446
AGO2	1879	1879	1292
IGF2BP2	1879	1879	1208
CPSF6	1878	1877	514
HNRNPC	1877	1877	363
FUS	1859	1858	690
FMR1	1858	1855	605
PTBP1	1846	1844	383
HNRNPH1	1842	1842	335
LIN28B	1841	1837	419
RNPS1	1825	1824	465
CSTF2T	1817	1817	399
RBPMS	1812	1805	256
AGO1	1811	1801	649
TAF15	1795	1792	355
MOV10	1777	1775	104
IGF2BP1	1788	1772	602
HNRNPU	1755	1754	349
RBM20	1756	1744	262
CSTF2	1734	1733	250
HNRNPD	1741	1730	287
EWSR1	1721	1710	209
ACIN1	1699	1687	277
LIN28A	1697	1684	103
YTHDF1	1650	1632	209
NUDT21	1635	1628	128
UPF1	1640	1621	301
IGF2BP3	1653	1593	590
HNRNPA1	1513	1509	148
FIP1L1	1487	1480	105
DGCR8	1506	1477	463
SLBP	1459	1440	173
EIF3D	1442	1426	264
RBM10	1383	1376	35
TARBP2	1374	1370	85
CPSF1	1375	1348	90
PAPD5	1366	1344	126
HNRNPL	1336	1336	96
HNRNPM	1337	1334	119
U2AF2	1338	1333	216
YTHDC1	1335	1329	88
EIF4A3	1322	1313	78
FBL	1316	1308	75
CPSF4	1328	1300	163
RBFOX2	1297	1297	254
QKI	1398	1293	483
DDX3X	1301	1281	245
CPSF3	1295	1266	126
HNRNPF	1264	1258	70
CPSF2	1234	1223	44
MSI2	1204	1199	60
PUM2	1253	1196	233
YBX1	1185	1181	51
CTCF	1178	1175	39
RBM7	1167	1165	28
NOP58	1166	1164	56
EIF3A	1136	1122	13
HNRNPA2B1	1119	1117	27
CELF2	1113	1112	42
TROVE2	1107	1103	110
EIF3B	1119	1102	12
EIF3G	1070	1050	36
AGO4	1169	1023	364
METTL3	1023	1022	27
TIA1	982	978	168
TARDBP	937	933	47
ELAVL3	927	926	10
DICER1	938	919	59
TNRC6A	1063	912	337
TIAL1	870	868	28
TNRC6C	907	845	147
ZC3H7B	837	835	13
DROSHA	794	787	311
RC3H1	750	750	7
DDX21	723	712	45
SRSF1	689	685	265
MBNL2	653	652	5
SAFB	652	649	165
PRPF8	636	635	301
U2AF1	630	628	210
m6A	603	603	5
RTCB	584	579	4
RBM5	583	576	73
YTHDF2	576	575	4
FXR2	579	569	165
ILF3	582	564	180
SND1	549	547	160
TNRC6B	601	542	118
FXR1	547	541	110
FAM120A	537	535	140
XRN2	538	534	168
SRSF7	529	528	105
LARP1	504	504	4
GTF2F1	494	490	112
PRKRA	483	481	1
SF3B4	463	454	216
HNRNPUL1	458	454	94
SLTM	444	444	102
SMNDC1	445	443	132
RBM22	441	439	94
SAFB2	424	423	79
EXOSC10	392	390	2
HNRNPK	389	387	42
TARBP	384	382	2
SRSF9	382	380	73
NONO	380	379	86
PCBP2	373	371	24
TRA2A	358	355	84
AGO3	483	350	169
CAPRIN1	348	348	1
ADAR	345	344	1
BCCIP	320	318	54
KHDRBS1	312	311	48
EIF4G2	273	272	55
DDX42	264	263	46
SF3A3	271	250	100
YWHAG	213	212	47
NCBP3	210	210	0
DKC1	208	202	28
MATR3	193	192	28
FKBP4	191	188	29
LARP4B	149	132	1
SRRM4	124	123	1
LARP7	108	105	22
GNL3	86	85	22
ALKBH5	79	78	1
MSI1	71	71	0
NPM1	64	60	13
NSUN2	61	58	14
SBDS	51	49	11
APOBEC3G	22	22	0
WTAP	16	16	0
METTL14	11	11	0
APOBEC3F	10	10	0
RBM47	4	4	0
SRSF3	3	3	0
RBM6	2	2	0
TRA2B	2	2	0
