# Supplementary material for: miRbiom: Machine-learning on Bayesian causal nets of RBP-miRNA interactions successfully predicts miRNA profiles
Source: PLoS One. 2021 Oct 12;16(10):e0258550. doi: 10.1371/journal.pone.0258550 (PMC8509996; doi:10.1371/journal.pone.0258550)
Supplement: S5 Table — (XLSX) [file pone.0258550.s005.xlsx]

## Sheet: Table S5
Table S5: This File describes number of RBPs have binding sites in each Pri-miRNA and Pre-miRNA.
	Total	Pri-miRNA	Pre-miRNA
hsa-mir-6087	124	123	93
hsa-mir-3652	92	81	85
hsa-mir-1248	103	102	84
hsa-mir-4449	101	99	80
hsa-mir-7641-2	88	77	78
hsa-mir-3651	116	116	75
hsa-mir-1282	97	97	74
hsa-mir-8485	83	80	73
hsa-mir-612	119	119	72
hsa-mir-5588	89	85	71
hsa-mir-8086	86	85	70
hsa-mir-647	91	86	67
hsa-mir-5096	92	89	66
hsa-mir-21	101	95	65
hsa-mir-3908	85	85	65
hsa-mir-5707	84	84	65
hsa-mir-558	83	81	65
hsa-mir-6797	112	112	64
hsa-mir-19a	98	97	64
hsa-mir-1273a	74	73	64
hsa-mir-4419a	111	111	62
hsa-mir-15b	83	79	62
hsa-mir-1304	104	104	61
hsa-mir-5047	103	103	61
hsa-mir-1273d	90	90	61
hsa-mir-1285-1	79	74	61
hsa-mir-1291	112	111	60
hsa-mir-1273f	91	91	60
hsa-mir-1273e	81	81	60
hsa-mir-6516	115	115	59
hsa-mir-3064	103	103	58
hsa-mir-4459	98	98	58
hsa-mir-7110	88	86	58
hsa-mir-566	84	84	58
hsa-mir-3609	125	125	57
hsa-mir-1273c	80	79	57
hsa-mir-1273g	77	77	57
hsa-mir-619	76	76	57
hsa-mir-7641-1	72	63	57
hsa-mir-6728	120	120	56
hsa-mir-7111	110	110	56
hsa-mir-4472-2	75	74	56
hsa-mir-17	98	98	55
hsa-mir-20a	96	94	55
hsa-mir-3159	81	81	55
hsa-mir-106b	106	105	54
hsa-mir-620	96	94	54
hsa-mir-483	68	66	54
hsa-mir-1254-1	107	107	53
hsa-mir-103b-2	100	94	53
hsa-mir-3607	87	81	53
hsa-mir-7851	81	81	53
hsa-mir-3929	70	68	53
hsa-mir-6515	123	123	52
hsa-mir-4257	105	105	51
hsa-mir-5095	94	94	51
hsa-mir-142	91	86	51
hsa-mir-16-2	83	81	51
hsa-mir-6747	113	113	50
hsa-mir-636	98	98	50
hsa-mir-6850	91	91	50
hsa-mir-3653	100	80	50
hsa-mir-126	84	77	50
hsa-mir-664b	120	120	49
hsa-mir-6723	101	100	49
hsa-mir-6807	99	99	49
hsa-mir-18a	98	98	49
hsa-mir-3661	78	74	49
hsa-mir-210	72	70	49
hsa-mir-93	100	99	48
hsa-mir-324	93	91	48
hsa-mir-92a-1	92	91	48
hsa-mir-4430	88	88	48
hsa-mir-1303	77	76	48
hsa-mir-7-1	108	101	47
hsa-mir-1273h	80	80	47
hsa-mir-1914	76	76	47
hsa-mir-26b	85	72	47
hsa-mir-3149	62	59	47
hsa-mir-1244-1	108	107	46
hsa-mir-1268a	86	86	46
hsa-mir-5684	80	80	46
hsa-mir-6824	75	74	46
hsa-mir-19b-1	96	96	45
hsa-mir-103a-2	100	94	45
hsa-let-7a-1	77	76	45
hsa-let-7f-2	76	72	45
hsa-mir-3135a	68	68	45
hsa-mir-4651	95	95	44
hsa-mir-320b-2	92	92	44
hsa-mir-1285-2	90	90	44
hsa-mir-6724-2	85	85	44
hsa-mir-3917	74	74	44
hsa-mir-567	49	24	44
hsa-mir-25	100	99	43
hsa-mir-3658	93	93	43
hsa-mir-199a-1	92	88	43
hsa-mir-4326	76	76	43
hsa-mir-6787	74	74	43
hsa-mir-3168	75	68	43
hsa-mir-3916	107	107	42
hsa-mir-4721	86	86	42
hsa-mir-671	86	78	42
hsa-mir-939	77	77	42
hsa-mir-4512	92	92	41
hsa-mir-3940	91	91	41
hsa-mir-1908	83	83	41
hsa-mir-6127	81	81	41
hsa-mir-3135b	80	80	41
hsa-mir-27b	78	75	41
hsa-mir-5703	65	65	41
hsa-mir-26a-2	100	95	40
hsa-mir-1277	89	89	40
hsa-mir-1281	89	89	40
hsa-let-7g	95	88	40
hsa-mir-6835	86	85	40
hsa-mir-6821	82	82	40
hsa-mir-30e	62	45	40
hsa-mir-7705	107	107	39
hsa-mir-3184	108	106	39
hsa-mir-548d-1	96	96	39
hsa-mir-320a	93	93	39
hsa-mir-6832	89	89	39
hsa-mir-1972-1	88	88	39
hsa-let-7f-1	79	79	39
hsa-mir-297	74	74	39
hsa-mir-19b-2	53	52	39
hsa-mir-6775	113	112	38
hsa-mir-423	110	109	38
hsa-mir-98	101	101	38
hsa-mir-186	99	98	38
hsa-mir-451b	96	90	38
hsa-mir-1972-2	80	80	38
hsa-let-7a-2	77	70	38
hsa-let-7e	72	68	38
hsa-mir-92a-2	53	50	38
hsa-let-7a-3	50	49	38
hsa-mir-27a	107	106	37
hsa-mir-1306	102	102	37
hsa-mir-548aa-1	96	96	37
hsa-mir-3620	94	94	37
hsa-mir-466	80	80	37
hsa-mir-5189	78	78	37
hsa-mir-6843	70	70	37
hsa-mir-4521	99	99	36
hsa-mir-664a	92	86	36
hsa-mir-1268b	84	84	36
hsa-mir-638	81	79	36
hsa-mir-92b	81	78	36
hsa-mir-30d	77	68	36
hsa-let-7b	52	52	36
hsa-mir-3171	49	49	36
hsa-mir-30a	48	35	36
hsa-mir-593	112	112	35
hsa-mir-320c-1	93	93	35
hsa-mir-451a	94	90	35
hsa-mir-4745	90	90	35
hsa-mir-3074	75	74	35
hsa-mir-30c-1	69	54	35
hsa-let-7c	43	37	35
hsa-mir-632	121	121	34
hsa-mir-3176	112	112	34
hsa-mir-4461	110	110	34
hsa-mir-3189	98	98	34
hsa-mir-570	93	93	34
hsa-mir-10a	93	90	34
hsa-mir-103a-1	82	76	34
hsa-mir-148a	81	69	34
hsa-mir-1254-2	64	63	34
hsa-mir-4419b	62	62	34
hsa-mir-26a-1	64	47	34
hsa-mir-23a	106	106	33
hsa-mir-6789	106	106	33
hsa-let-7d	99	96	33
hsa-let-7i	88	82	33
hsa-mir-29c	83	82	33
hsa-mir-598	82	82	33
hsa-mir-23b	77	76	33
hsa-mir-24-1	76	75	33
hsa-mir-103b-1	76	71	33
hsa-mir-8072	68	64	33
hsa-mir-181a-2	61	53	33
hsa-mir-30c-2	49	38	33
hsa-mir-4485	114	113	32
hsa-mir-148b	102	102	32
hsa-mir-101-2	100	100	32
hsa-mir-4523	90	90	32
hsa-mir-221	88	88	32
hsa-mir-4784	87	86	32
hsa-mir-320b-1	85	85	32
hsa-mir-151a	86	82	32
hsa-mir-641	72	69	32
hsa-mir-3648-2	61	61	32
hsa-mir-106a	52	52	32
hsa-mir-196a-2	50	35	32
hsa-mir-107	48	29	32
hsa-mir-6840	115	115	31
hsa-mir-1307	105	105	31
hsa-mir-1181	101	96	31
hsa-mir-3648-1	92	92	31
hsa-mir-222	88	88	31
hsa-mir-374a	87	87	31
hsa-mir-5689	86	86	31
hsa-mir-455	87	85	31
hsa-mir-6501	85	85	31
hsa-mir-16-1	84	84	31
hsa-mir-223	75	73	31
hsa-mir-125a	72	70	31
hsa-mir-10b	68	66	31
hsa-mir-15a	64	62	31
hsa-mir-29a	62	60	31
hsa-mir-29b-2	53	53	31
hsa-mir-24-2	110	110	30
hsa-mir-7161	109	109	30
hsa-mir-616	106	106	30
hsa-mir-4647	105	105	30
hsa-mir-320c-2	90	90	30
hsa-mir-6751	90	90	30
hsa-mir-192	91	89	30
hsa-mir-5585	86	86	30
hsa-mir-101-1	84	80	30
hsa-mir-224	81	77	30
hsa-mir-6808	73	72	30
hsa-mir-29b-1	57	57	30
hsa-mir-181b-2	63	52	30
hsa-mir-181a-1	43	40	30
hsa-mir-4783	103	103	29
hsa-mir-185	100	100	29
hsa-mir-4429	100	100	29
hsa-mir-6890	100	99	29
hsa-mir-191	96	92	29
hsa-mir-548z	87	86	29
hsa-mir-548c	86	85	29
hsa-mir-7-2	85	84	29
hsa-mir-6727	78	78	29
hsa-mir-196b	76	76	29
hsa-mir-3175	71	71	29
hsa-mir-3613	74	71	29
hsa-mir-663a	66	65	29
hsa-mir-374c	69	63	29
hsa-mir-22	65	52	29
hsa-mir-196a-1	50	37	29
hsa-mir-1227	113	113	28
hsa-mir-5088	114	113	28
hsa-mir-339	106	106	28
hsa-mir-34a	91	90	28
hsa-mir-3529	85	84	28
hsa-mir-4444-1	84	84	28
hsa-mir-6892	84	83	28
hsa-mir-6815	80	80	28
hsa-mir-421	76	76	28
hsa-mir-151b	76	74	28
hsa-mir-20b	52	52	28
hsa-mir-6758	115	114	27
hsa-mir-877	98	98	27
hsa-mir-6873	96	96	27
hsa-mir-3687-2	94	94	27
hsa-mir-4466	91	91	27
hsa-mir-6834	87	87	27
hsa-mir-548aa-2	86	86	27
hsa-mir-548d-2	86	86	27
hsa-mir-6125	74	73	27
hsa-mir-374b	74	68	27
hsa-mir-548ac	51	47	27
hsa-mir-181b-1	44	43	27
hsa-mir-1292	111	111	26
hsa-mir-378a	102	102	26
hsa-mir-1244-4	89	87	26
hsa-mir-933	87	87	26
hsa-mir-1244-2	79	78	26
hsa-mir-3614	75	75	26
hsa-mir-1244-3	76	74	26
hsa-mir-6724-3	73	73	26
hsa-mir-30b	70	64	26
hsa-mir-96	41	36	26
hsa-mir-4536-1	34	33	26
hsa-mir-4536-2	34	33	26
hsa-mir-4641	110	110	25
hsa-mir-590	107	107	25
hsa-mir-6753	105	105	25
hsa-mir-3610	84	84	25
hsa-mir-7-3	84	82	25
hsa-mir-23c	81	80	25
hsa-mir-28	79	77	25
hsa-mir-4452	77	77	25
hsa-mir-1207	75	75	25
hsa-mir-4792	46	43	25
hsa-mir-378d-1	49	39	25
hsa-mir-3687-1	111	111	24
hsa-mir-6730	103	103	24
hsa-mir-320e	100	100	24
hsa-mir-4751	95	95	24
hsa-mir-199b	88	88	24
hsa-mir-6805	87	87	24
hsa-mir-4726	82	82	24
hsa-mir-548ap	82	82	24
hsa-mir-143	82	80	24
hsa-mir-663b	80	80	24
hsa-mir-378i	74	73	24
hsa-mir-9-2	73	70	24
hsa-mir-301b	62	60	24
hsa-mir-3605	57	57	24
hsa-mir-9-1	59	49	24
hsa-mir-183	43	42	24
hsa-mir-548ay	38	35	24
hsa-mir-33a	110	110	23
hsa-mir-7703	107	106	23
hsa-mir-6777	103	102	23
hsa-mir-486-2	97	96	23
hsa-mir-3939	95	95	23
hsa-mir-548ai	82	82	23
hsa-mir-100	81	81	23
hsa-mir-6848	81	81	23
hsa-mir-3195	80	80	23
hsa-mir-3177	78	78	23
hsa-mir-99b	73	73	23
hsa-mir-6849	72	72	23
hsa-mir-4492	71	71	23
hsa-mir-7114	65	65	23
hsa-mir-548aj-2	47	45	23
hsa-mir-99a	45	45	23
hsa-mir-141	37	36	23
hsa-mir-548i-1	41	35	23
hsa-mir-378d-2	40	29	23
hsa-mir-9-3	38	28	23
hsa-mir-1290	104	104	22
hsa-mir-6872	100	100	22
hsa-mir-4687	98	98	22
hsa-mir-1279	97	97	22
hsa-mir-4722	91	91	22
hsa-mir-4292	84	84	22
hsa-mir-378f	84	83	22
hsa-mir-3190	81	81	22
hsa-mir-548h-2	78	78	22
hsa-mir-301a	76	76	22
hsa-mir-181d	76	75	22
hsa-mir-548h-4	75	75	22
hsa-mir-378c	72	70	22
hsa-mir-6080	69	69	22
hsa-mir-3960	69	67	22
hsa-mir-661	66	63	22
hsa-mir-135a-1	62	60	22
hsa-mir-424	61	60	22
hsa-mir-4655	56	53	22
hsa-mir-200b	50	49	22
hsa-mir-1246	51	47	22
hsa-mir-548h-3	47	45	22
hsa-mir-200a	45	44	22
hsa-mir-152	48	41	22
hsa-mir-378b	41	33	22
hsa-mir-4755	112	112	21
hsa-mir-3128	109	109	21
hsa-mir-3615	108	107	21
hsa-mir-6875	95	95	21
hsa-mir-378h	92	92	21
hsa-mir-611	87	86	21
hsa-mir-3191	80	80	21
hsa-mir-378g	81	80	21
hsa-mir-6764	77	76	21
hsa-mir-3198-2	75	75	21
hsa-mir-1234	73	73	21
hsa-mir-6869	73	73	21
hsa-mir-130b	63	62	21
hsa-mir-125b-2	49	42	21
hsa-mir-125b-1	44	37	21
hsa-mir-7108	109	109	20
hsa-mir-3655	107	107	20
hsa-mir-3646	104	104	20
hsa-mir-486-1	96	95	20
hsa-mir-548k	92	91	20
hsa-mir-331	88	88	20
hsa-mir-548t	88	88	20
hsa-mir-4761	87	87	20
hsa-mir-4800	88	87	20
hsa-mir-6804	86	86	20
hsa-mir-8065	81	81	20
hsa-mir-4502	78	78	20
hsa-mir-130a	74	72	20
hsa-mir-378e	73	72	20
hsa-mir-218-1	70	69	20
hsa-mir-1225	67	67	20
hsa-mir-1228	59	58	20
hsa-mir-18b	53	53	20
hsa-mir-548ad	53	51	20
hsa-mir-548i-2	43	38	20
hsa-mir-200c	37	37	20
hsa-mir-1-2	42	36	20
hsa-mir-124-2	34	26	20
hsa-mir-761	115	115	19
hsa-mir-639	110	109	19
hsa-mir-425	104	104	19
hsa-mir-6866	102	102	19
hsa-mir-5010	101	101	19
hsa-mir-4479	100	100	19
hsa-mir-579	100	100	19
hsa-mir-6783	100	100	19
hsa-mir-7854	99	99	19
hsa-mir-4707	99	97	19
hsa-mir-548b	88	88	19
hsa-mir-4742	88	87	19
hsa-mir-4635	81	80	19
hsa-mir-644a	81	80	19
hsa-mir-937	78	78	19
hsa-mir-1260b	75	74	19
hsa-mir-3178	74	74	19
hsa-mir-454	73	71	19
hsa-mir-548u	67	67	19
hsa-mir-6871	66	66	19
hsa-mir-4505	59	58	19
hsa-mir-744	61	54	19
hsa-mir-652	57	52	19
hsa-mir-769	51	50	19
hsa-mir-548f-4	51	48	19
hsa-mir-548f-2	47	45	19
hsa-mir-548i-3	44	40	19
hsa-mir-548az	33	29	19
hsa-mir-4316	105	105	18
hsa-mir-33b	103	102	18
hsa-mir-640	98	98	18
hsa-mir-215	91	91	18
hsa-mir-194-2	90	89	18
hsa-mir-6756	89	88	18
hsa-mir-548j	86	86	18
hsa-mir-545	85	85	18
hsa-mir-140	84	83	18
hsa-mir-548aq	86	83	18
hsa-mir-1271	81	81	18
hsa-mir-3688-1	82	81	18
hsa-mir-320d-2	78	78	18
hsa-mir-4664	77	77	18
hsa-mir-422a	76	75	18
hsa-mir-1321	71	71	18
hsa-mir-7109	72	71	18
hsa-mir-146a	75	70	18
hsa-mir-1226	70	69	18
hsa-mir-484	66	61	18
hsa-mir-195	47	42	18
hsa-mir-128-1	46	40	18
hsa-mir-615	40	33	18
hsa-mir-1-1	36	27	18
hsa-mir-4517	117	117	17
hsa-mir-6779	113	113	17
hsa-mir-6739	111	111	17
hsa-mir-624	108	107	17
hsa-mir-6793	106	106	17
hsa-mir-1204	103	103	17
hsa-mir-3618	102	102	17
hsa-mir-4442	95	95	17
hsa-mir-193b	94	92	17
hsa-mir-6833	92	92	17
hsa-mir-4284	88	88	17
hsa-mir-548h-1	85	85	17
hsa-mir-3187	83	83	17
hsa-mir-629	86	82	17
hsa-mir-548o-2	81	79	17
hsa-mir-3679	78	77	17
hsa-mir-7113	77	77	17
hsa-mir-548a-1	76	76	17
hsa-mir-6746	76	76	17
hsa-mir-3115	75	75	17
hsa-mir-4426	73	73	17
hsa-mir-548q	73	73	17
hsa-mir-1229	71	71	17
hsa-mir-6717	71	71	17
hsa-mir-3934	68	68	17
hsa-mir-1915	56	56	17
hsa-mir-32	57	55	17
hsa-mir-595	55	55	17
hsa-mir-135b	53	52	17
hsa-mir-4261	51	51	17
hsa-mir-197	50	43	17
hsa-mir-149	44	40	17
hsa-mir-182	43	39	17
hsa-mir-708	41	34	17
hsa-mir-203a	30	25	17
hsa-mir-203b	30	25	17
hsa-mir-6759	119	119	16
hsa-mir-4758	108	108	16
hsa-mir-6819	107	107	16
hsa-mir-4516	105	105	16
hsa-mir-146b	100	99	16
hsa-mir-1236	98	97	16
hsa-mir-548v	97	97	16
hsa-mir-3654	96	96	16
hsa-mir-330	92	90	16
hsa-mir-194-1	90	89	16
hsa-mir-205	79	79	16
hsa-mir-6741	79	79	16
hsa-mir-181c	76	76	16
hsa-mir-548a-3	76	76	16
hsa-mir-365a	71	71	16
hsa-mir-548n	72	70	16
hsa-mir-4510	70	68	16
hsa-mir-4454	52	52	16
hsa-mir-576	54	49	16
hsa-mir-6075	50	46	16
hsa-mir-1827	47	45	16
hsa-mir-548ae-2	46	43	16
hsa-mir-548al	44	41	16
hsa-mir-548g	45	41	16
hsa-mir-296	44	36	16
hsa-mir-3665	34	31	16
hsa-mir-206	36	29	16
hsa-mir-3976	33	29	16
hsa-mir-218-2	32	24	16
hsa-mir-6886	117	117	15
hsa-mir-6803	106	106	15
hsa-mir-4728	97	97	15
hsa-mir-144	94	94	15
hsa-mir-3671	93	93	15
hsa-mir-1825	90	90	15
hsa-mir-1237	87	87	15
hsa-mir-548o	87	87	15
hsa-mir-766	87	87	15
hsa-mir-320d-1	86	86	15
hsa-mir-378j	85	84	15
hsa-mir-548l	84	84	15
hsa-mir-342	81	80	15
hsa-mir-3688-2	81	80	15
hsa-mir-548w	79	79	15
hsa-mir-4498	78	78	15
hsa-mir-5587	79	78	15
hsa-mir-500a	77	77	15
hsa-mir-199a-2	75	74	15
hsa-mir-548am	73	73	15
hsa-mir-548ar	73	71	15
hsa-mir-943	71	71	15
hsa-mir-124-1	70	69	15
hsa-mir-622	69	66	15
hsa-mir-5100	63	63	15
hsa-mir-6745	57	57	15
hsa-mir-4448	54	53	15
hsa-mir-133a-1	50	48	15
hsa-mir-944	49	48	15
hsa-mir-184	51	45	15
hsa-mir-497	45	44	15
hsa-mir-548f-3	44	42	15
hsa-mir-338	42	40	15
hsa-mir-3065	41	38	15
hsa-mir-124-3	41	37	15
hsa-mir-361	40	35	15
hsa-mir-3125	32	28	15
hsa-mir-4488	30	28	15
hsa-mir-548an	31	28	15
hsa-mir-376a-2	27	27	15
hsa-mir-548i-4	30	26	15
hsa-mir-6852	113	113	14
hsa-mir-6773	105	105	14
hsa-mir-4712	104	104	14
hsa-mir-326	103	102	14
hsa-mir-642a	101	101	14
hsa-mir-4749	100	100	14
hsa-mir-3686	94	94	14
hsa-mir-4732	93	93	14
hsa-mir-6812	89	87	14
hsa-mir-1909	81	81	14
hsa-mir-145	79	79	14
hsa-mir-3938	77	77	14
hsa-mir-452	77	77	14
hsa-mir-527	77	76	14
hsa-mir-548a-2	73	73	14
hsa-mir-345	72	70	14
hsa-mir-501	64	64	14
hsa-mir-6800	61	60	14
hsa-mir-429	57	52	14
hsa-mir-6859-4	53	49	14
hsa-mir-6765	48	47	14
hsa-mir-1267	46	46	14
hsa-mir-133a-2	47	46	14
hsa-mir-762	45	42	14
hsa-mir-650	27	21	14
hsa-mir-3656	118	118	13
hsa-mir-3180-4	102	102	13
hsa-mir-6729	99	99	13
hsa-mir-6857	94	93	13
hsa-mir-6883	94	93	13
hsa-mir-548ak	89	89	13
hsa-mir-520h	88	88	13
hsa-mir-548y	86	86	13
hsa-mir-6721	86	86	13
hsa-mir-3133	85	85	13
hsa-mir-4700	85	85	13
hsa-mir-6816	84	84	13
hsa-mir-5009	82	82	13
hsa-mir-520g	83	82	13
hsa-mir-3691	81	81	13
hsa-mir-4634	81	81	13
hsa-mir-2276	81	79	13
hsa-mir-7112	79	79	13
hsa-mir-6880	77	77	13
hsa-mir-3611	75	75	13
hsa-mir-518f	74	73	13
hsa-mir-133b	71	71	13
hsa-mir-6743	68	67	13
hsa-mir-6864	67	67	13
hsa-mir-376a-1	65	65	13
hsa-mir-548s	68	65	13
hsa-mir-6846	65	65	13
hsa-mir-3911	64	63	13
hsa-mir-7106	63	63	13
hsa-mir-6742	62	62	13
hsa-mir-4269	56	55	13
hsa-mir-502	53	50	13
hsa-mir-381	47	43	13
hsa-mir-548x-2	46	43	13
hsa-mir-548ab	42	41	13
hsa-mir-128-2	44	40	13
hsa-mir-6809	39	37	13
hsa-mir-1260a	37	35	13
hsa-mir-135a-2	38	34	13
hsa-mir-193a	39	33	13
hsa-mir-548au	37	32	13
hsa-mir-3680-1	113	113	12
hsa-mir-6769a	108	107	12
hsa-mir-4646	95	95	12
hsa-mir-5194	88	88	12
hsa-mir-606	86	86	12
hsa-mir-138-2	85	85	12
hsa-mir-3153	85	85	12
hsa-mir-520c	83	83	12
hsa-mir-519d	82	82	12
hsa-mir-6772	80	79	12
hsa-mir-526a-1	76	75	12
hsa-mir-6128	75	75	12
hsa-mir-627	73	71	12
hsa-mir-3606	68	68	12
hsa-mir-6738	63	63	12
hsa-mir-6763	63	63	12
hsa-mir-4740	62	62	12
hsa-mir-503	61	61	12
hsa-mir-6724-4	59	59	12
hsa-mir-6847	58	57	12
hsa-mir-4669	54	54	12
hsa-mir-6870	53	53	12
hsa-mir-548ax	47	44	12
hsa-mir-548x	46	43	12
hsa-mir-1250	44	40	12
hsa-mir-548m	38	38	12
hsa-mir-551b	43	38	12
hsa-mir-376b	28	28	12
hsa-mir-346	30	27	12
hsa-mir-127	27	20	12
hsa-mir-138-1	27	19	12
hsa-mir-941-1	107	107	11
hsa-mir-6885	103	103	11
hsa-mir-635	95	95	11
hsa-mir-4779	94	94	11
hsa-mir-3145	90	90	11
hsa-mir-548p	90	90	11
hsa-mir-578	90	90	11
hsa-mir-6884	89	89	11
hsa-mir-526a-2	88	87	11
hsa-mir-522	84	84	11
hsa-mir-6791	82	82	11
hsa-mir-518c	82	81	11
hsa-mir-516b-2	81	80	11
hsa-mir-518d	80	78	11
hsa-mir-532	77	77	11
hsa-mir-302b	77	76	11
hsa-mir-6894	72	72	11
hsa-mir-548f-1	71	70	11
hsa-mir-4690	69	69	11
hsa-mir-6766	69	69	11
hsa-mir-365b	68	67	11
hsa-mir-3138	65	65	11
hsa-mir-4639	61	61	11
hsa-mir-5003	61	61	11
hsa-mir-335	60	60	11
hsa-mir-6126	59	58	11
hsa-mir-548f-5	55	52	11
hsa-mir-4763	51	51	11
hsa-mir-1284	50	50	11
hsa-mir-4644	49	48	11
hsa-mir-34c	47	45	11
hsa-mir-362	42	42	11
hsa-mir-505	46	40	11
hsa-mir-6754	40	39	11
hsa-mir-375	39	34	11
hsa-mir-3169	35	33	11
hsa-mir-1224	33	32	11
hsa-mir-1264	29	29	11
hsa-mir-874	29	26	11
hsa-mir-95	26	24	11
hsa-mir-3196	23	19	11
hsa-mir-6802	110	110	10
hsa-mir-637	107	107	10
hsa-mir-6513	107	107	10
hsa-mir-6786	106	106	10
hsa-mir-4312	102	102	10
hsa-mir-4748	102	102	10
hsa-mir-6776	101	101	10
hsa-mir-551a	99	99	10
hsa-mir-581	96	96	10
hsa-mir-4699	94	94	10
hsa-mir-4511	92	92	10
hsa-mir-621	86	86	10
hsa-mir-302a	85	85	10
hsa-mir-5787	84	84	10
hsa-mir-4504	82	82	10
hsa-mir-568	82	82	10
hsa-mir-150	80	80	10
hsa-mir-582	80	80	10
hsa-mir-302c	78	78	10
hsa-mir-520f	78	77	10
hsa-mir-328	76	75	10
hsa-mir-340	72	71	10
hsa-mir-1231	70	70	10
hsa-mir-31	70	69	10
hsa-mir-5191	66	66	10
hsa-mir-122	66	65	10
hsa-mir-3591	66	65	10
hsa-mir-219a-1	60	60	10
hsa-mir-1255b-2	58	58	10
hsa-mir-4685	57	57	10
hsa-mir-4709	55	55	10
hsa-mir-1296	58	51	10
hsa-mir-548aj-1	48	48	10
hsa-mir-216b	48	46	10
hsa-mir-1255a	44	43	10
hsa-mir-204	39	36	10
hsa-mir-6124	37	35	10
hsa-mir-4508	35	34	10
hsa-mir-548e	35	34	10
hsa-mir-132	35	33	10
hsa-mir-4757	35	32	10
hsa-mir-5701-2	33	32	10
hsa-mir-190b	31	29	10
hsa-mir-190a	28	26	10
hsa-mir-329-2	22	22	10
hsa-mir-4691	109	109	9
hsa-mir-941-2	107	107	9
hsa-mir-941-3	107	107	9
hsa-mir-941-5	107	107	9
hsa-mir-941-4	105	105	9
hsa-mir-642b	100	100	9
hsa-mir-6837	100	100	9
hsa-mir-6780b	100	99	9
hsa-mir-4668	96	96	9
hsa-mir-5690	96	96	9
hsa-mir-6748	97	96	9
hsa-mir-765	94	94	9
hsa-mir-4680	92	92	9
hsa-mir-6785	92	92	9
hsa-mir-519a-2	90	90	9
hsa-mir-628	91	90	9
hsa-mir-523	88	88	9
hsa-mir-892a	88	88	9
hsa-mir-3198-1	87	87	9
hsa-mir-519a-1	87	87	9
hsa-mir-520d	86	86	9
hsa-mir-302d	84	84	9
hsa-mir-449a	82	82	9
hsa-mir-542	82	82	9
hsa-mir-519b	81	81	9
hsa-mir-519e	81	81	9
hsa-mir-6799	81	81	9
hsa-mir-2467	79	79	9
hsa-mir-518e	81	79	9
hsa-mir-520b	79	78	9
hsa-mir-519c	78	77	9
hsa-mir-603	77	77	9
hsa-mir-376c	74	74	9
hsa-mir-516b-1	75	74	9
hsa-mir-7847	74	74	9
hsa-mir-4258	73	73	9
hsa-mir-147a	70	70	9
hsa-mir-4789	67	67	9
hsa-mir-550a-2	69	66	9
hsa-mir-6734	66	66	9
hsa-mir-6825	66	66	9
hsa-mir-550b-2	66	63	9
hsa-mir-548h-5	64	62	9
hsa-mir-4533	61	61	9
hsa-mir-660	61	60	9
hsa-mir-6845	59	59	9
hsa-mir-4513	58	58	9
hsa-mir-4659a	58	58	9
hsa-mir-7107	58	57	9
hsa-mir-383	58	55	9
hsa-mir-34b	54	54	9
hsa-mir-548ah	53	51	9
hsa-mir-6881	51	50	9
hsa-mir-625	46	42	9
hsa-mir-1322	38	37	9
hsa-mir-548as	39	36	9
hsa-mir-155	39	35	9
hsa-mir-4803	32	32	9
hsa-mir-299	31	28	9
hsa-mir-654	28	28	9
hsa-mir-4739	28	26	9
hsa-mir-329-1	20	20	9
hsa-mir-5582	108	108	8
hsa-mir-6792	106	106	8
hsa-mir-631	103	102	8
hsa-mir-559	97	97	8
hsa-mir-760	96	96	8
hsa-mir-4660	93	93	8
hsa-mir-6781	93	93	8
hsa-mir-922	91	91	8
hsa-mir-4766	90	90	8
hsa-mir-608	91	90	8
hsa-mir-658	93	90	8
hsa-mir-520e	87	87	8
hsa-mir-516a-1	85	85	8
hsa-mir-6757	84	83	8
hsa-mir-4785	81	81	8
hsa-mir-634	81	81	8
hsa-mir-6820	82	81	8
hsa-mir-1289-1	80	80	8
hsa-mir-4775	80	80	8
hsa-mir-649	81	80	8
hsa-mir-450a-2	79	79	8
hsa-mir-6788	79	79	8
hsa-mir-520a	78	78	8
hsa-mir-4484	77	77	8
hsa-mir-521-1	78	77	8
hsa-mir-363	75	75	8
hsa-mir-5192	75	75	8
hsa-mir-518a-1	75	74	8
hsa-mir-3173	74	73	8
hsa-mir-7975	73	73	8
hsa-mir-4716	72	72	8
hsa-mir-6070	71	71	8
hsa-mir-3132	70	70	8
hsa-mir-526b	70	70	8
hsa-mir-3907	69	69	8
hsa-mir-6132	69	68	8
hsa-mir-4688	67	67	8
hsa-mir-302e	68	66	8
hsa-mir-3134	66	66	8
hsa-mir-548ba	67	66	8
hsa-mir-651	68	65	8
hsa-mir-7515	65	65	8
hsa-mir-153-2	64	64	8
hsa-mir-6823	65	64	8
hsa-mir-8062	62	62	8
hsa-mir-136	63	61	8
hsa-mir-6851	61	61	8
hsa-mir-6855	61	61	8
hsa-mir-3662	60	59	8
hsa-mir-4321	58	58	8
hsa-mir-4656	56	56	8
hsa-mir-1249	55	55	8
hsa-mir-6716	54	54	8
hsa-mir-499a	53	53	8
hsa-mir-8088	51	49	8
hsa-mir-4444-2	48	48	8
hsa-mir-6720	47	47	8
hsa-mir-8085	48	47	8
hsa-mir-942	47	46	8
hsa-mir-3668	45	45	8
hsa-mir-940	43	43	8
hsa-mir-2110	44	41	8
hsa-mir-1537	39	39	8
hsa-mir-548ae-1	41	39	8
hsa-mir-657	38	38	8
hsa-mir-5006	35	35	8
hsa-mir-493	34	33	8
hsa-mir-5701-3	34	33	8
hsa-mir-1299	31	31	8
hsa-mir-4719	30	30	8
hsa-mir-5193	34	30	8
hsa-mir-485	30	29	8
hsa-mir-337	28	27	8
hsa-mir-4313	22	21	8
hsa-mir-211	25	20	8
hsa-mir-6798	116	115	7
hsa-mir-6782	113	112	7
hsa-mir-6878	103	103	7
hsa-mir-6740	101	101	7
hsa-mir-6829	99	99	7
hsa-mir-4640	97	97	7
hsa-mir-1302-5	93	93	7
hsa-mir-5190	93	93	7
hsa-mir-6778	92	91	7
hsa-mir-589	90	90	7
hsa-mir-7846	90	89	7
hsa-mir-1301	88	88	7
hsa-mir-6867	89	88	7
hsa-mir-1910	87	87	7
hsa-mir-4271	86	86	7
hsa-mir-6089-1	86	86	7
hsa-mir-643	85	84	7
hsa-mir-214	82	82	7
hsa-mir-3120	82	82	7
hsa-mir-449b	82	82	7
hsa-mir-147b	81	81	7
hsa-mir-217	81	81	7
hsa-mir-3154	81	81	7
hsa-mir-5704	80	80	7
hsa-mir-188	79	79	7
hsa-mir-1302-1	76	76	7
hsa-mir-6726	76	76	7
hsa-mir-4746	75	75	7
hsa-mir-518b	77	75	7
hsa-mir-525	75	75	7
hsa-mir-648	74	73	7
hsa-mir-6895	73	73	7
hsa-mir-1283-1	74	72	7
hsa-mir-607	70	70	7
hsa-mir-6817	69	69	7
hsa-mir-2861	68	68	7
hsa-mir-6504	64	64	7
hsa-mir-6737	64	64	7
hsa-mir-6859-2	64	64	7
hsa-mir-4279	63	63	7
hsa-mir-4659b	63	63	7
hsa-mir-2277	62	62	7
hsa-mir-6893	61	61	7
hsa-mir-550a-3	61	58	7
hsa-mir-552	57	57	7
hsa-mir-6752	58	57	7
hsa-mir-3664	57	56	7
hsa-mir-504	58	56	7
hsa-mir-1343	55	55	7
hsa-mir-6891	54	54	7
hsa-mir-6790	53	53	7
hsa-mir-137	53	51	7
hsa-mir-370	51	50	7
hsa-mir-3667	49	49	7
hsa-mir-4654	47	47	7
hsa-mir-630	47	45	7
hsa-mir-1976	39	38	7
hsa-mir-4273	36	36	7
hsa-mir-6130	36	35	7
hsa-mir-618	38	35	7
hsa-mir-139	38	34	7
hsa-mir-584	37	33	7
hsa-mir-134	31	31	7
hsa-mir-550a-1	35	31	7
hsa-mir-550b-1	35	31	7
hsa-mir-873	33	29	7
hsa-mir-7853	27	27	7
hsa-mir-1255b-1	26	26	7
hsa-mir-382	28	26	7
hsa-mir-876	24	21	7
hsa-mir-3170	101	101	6
hsa-mir-3944	99	99	6
hsa-mir-4714	97	97	6
hsa-mir-4467	96	96	6
hsa-mir-6796	96	96	6
hsa-mir-555	95	95	6
hsa-mir-6876	93	92	6
hsa-mir-4999	91	91	6
hsa-mir-3657	90	90	6
hsa-mir-6750	90	90	6
hsa-mir-6129	88	88	6
hsa-mir-6736	88	88	6
hsa-mir-6877	88	88	6
hsa-mir-6831	87	87	6
hsa-mir-3162	86	86	6
hsa-mir-1278	85	85	6
hsa-mir-3649	85	85	6
hsa-mir-5094	84	84	6
hsa-mir-518a-2	84	84	6
hsa-mir-524	85	84	6
hsa-mir-1184-1	83	83	6
hsa-mir-3137	83	83	6
hsa-mir-512-2	83	82	6
hsa-mir-875	83	82	6
hsa-mir-8078	81	81	6
hsa-mir-450b	80	80	6
hsa-mir-6861	80	80	6
hsa-mir-4455	79	79	6
hsa-mir-4793	79	79	6
hsa-mir-601	79	79	6
hsa-mir-6749	79	79	6
hsa-mir-1262	78	78	6
hsa-mir-3116-1	78	78	6
hsa-mir-6088	78	78	6
hsa-mir-6131	78	78	6
hsa-mir-6133	78	78	6
hsa-mir-1184-3	77	77	6
hsa-mir-4494	78	77	6
hsa-mir-4503	77	77	6
hsa-mir-512-1	76	75	6
hsa-mir-516a-2	76	75	6
hsa-mir-6512	72	72	6
hsa-mir-1184-2	71	71	6
hsa-mir-1243	70	70	6
hsa-mir-655	70	70	6
hsa-mir-889	71	70	6
hsa-mir-300	68	68	6
hsa-mir-4453	68	68	6
hsa-mir-4637	67	67	6
hsa-mir-1182	66	66	6
hsa-mir-5706	66	66	6
hsa-mir-887	66	66	6
hsa-mir-500b	64	64	6
hsa-mir-5685	64	64	6
hsa-mir-6511a-2	63	63	6
hsa-mir-4515	62	62	6
hsa-mir-509-2	62	62	6
hsa-mir-600	61	58	6
hsa-mir-6509	57	57	6
hsa-mir-6510	57	57	6
hsa-mir-411	56	56	6
hsa-mir-3924	55	55	6
hsa-mir-6724-1	55	55	6
hsa-mir-653	54	54	6
hsa-mir-4420	49	49	6
hsa-mir-623	52	49	6
hsa-mir-3174	48	48	6
hsa-mir-4734	48	48	6
hsa-mir-487b	48	48	6
hsa-mir-4778	47	47	6
hsa-mir-5002	48	47	6
hsa-mir-591	44	44	6
hsa-mir-6732	44	44	6
hsa-mir-3619	43	43	6
hsa-mir-198	43	42	6
hsa-mir-935	42	42	6
hsa-mir-509-1	42	41	6
hsa-mir-3909	41	40	6
hsa-mir-4741	38	37	6
hsa-mir-4679-1	35	34	6
hsa-mir-4679-2	35	34	6
hsa-mir-129-2	34	32	6
hsa-mir-212	32	32	6
hsa-mir-325	34	32	6
hsa-mir-4787	32	31	6
hsa-mir-885	33	28	6
hsa-mir-488	29	26	6
hsa-mir-6134	27	25	6
hsa-mir-770	27	23	6
hsa-mir-487a	24	21	6
hsa-mir-496	22	21	6
hsa-mir-5692c-2	22	21	6
hsa-mir-409	20	18	6
hsa-mir-3143	119	119	5
hsa-mir-6826	103	103	5
hsa-mir-6514	101	101	5
hsa-mir-6889	99	99	5
hsa-mir-5004	98	97	5
hsa-mir-6874	96	96	5
hsa-mir-3941	93	93	5
hsa-mir-4753	93	93	5
hsa-mir-4797	93	93	5
hsa-mir-5695	92	92	5
hsa-mir-6780a	92	92	5
hsa-mir-4534	90	90	5
hsa-mir-4706	90	90	5
hsa-mir-3188	89	89	5
hsa-mir-4650-2	89	89	5
hsa-mir-8075	89	89	5
hsa-mir-4747	88	88	5
hsa-mir-6760	88	88	5
hsa-mir-4329	87	87	5
hsa-mir-5581	87	87	5
hsa-mir-597	87	87	5
hsa-mir-202	86	86	5
hsa-mir-3155a	86	86	5
hsa-mir-6844	85	85	5
hsa-mir-7150	85	85	5
hsa-mir-580	84	84	5
hsa-mir-3141	83	83	5
hsa-mir-4650-1	84	83	5
hsa-mir-4672	82	82	5
hsa-mir-633	82	82	5
hsa-mir-1256	81	81	5
hsa-mir-495	81	81	5
hsa-mir-521-2	81	81	5
hsa-mir-5699	80	80	5
hsa-mir-610	80	80	5
hsa-mir-614	80	80	5
hsa-mir-367	79	79	5
hsa-mir-4325	79	79	5
hsa-mir-711	79	79	5
hsa-mir-543	78	78	5
hsa-mir-3116-2	77	77	5
hsa-mir-4263	76	76	5
hsa-mir-6770-2	76	76	5
hsa-mir-1305	75	75	5
hsa-mir-3163	75	75	5
hsa-mir-4324	75	75	5
hsa-mir-511	75	75	5
hsa-mir-3193	74	74	5
hsa-mir-4315-1	74	74	5
hsa-mir-562	75	74	5
hsa-mir-6770-3	73	73	5
hsa-mir-4451	72	72	5
hsa-mir-6165	72	72	5
hsa-mir-4786	71	71	5
hsa-mir-2054	69	69	5
hsa-mir-4315-2	69	69	5
hsa-mir-492	69	69	5
hsa-mir-4497	68	68	5
hsa-mir-4286	68	67	5
hsa-mir-4658	66	66	5
hsa-mir-6865	66	66	5
hsa-mir-3144	65	64	5
hsa-mir-432	63	63	5
hsa-mir-802	66	63	5
hsa-mir-1233-1	62	62	5
hsa-mir-4665	62	62	5
hsa-mir-5001	59	59	5
hsa-mir-577	59	58	5
hsa-mir-1180	56	56	5
hsa-mir-1233-2	54	54	5
hsa-mir-6856	55	54	5
hsa-mir-491	53	53	5
hsa-mir-7704	53	53	5
hsa-mir-379	53	52	5
hsa-mir-548ag-1	52	52	5
hsa-mir-645	50	49	5
hsa-mir-129-1	50	48	5
hsa-mir-3677	47	47	5
hsa-mir-3199-2	46	46	5
hsa-mir-6755	46	46	5
hsa-mir-1302-4	45	45	5
hsa-mir-5187	46	45	5
hsa-mir-3118-1	44	44	5
hsa-mir-3199-1	44	44	5
hsa-mir-6507	42	42	5
hsa-mir-4737	41	41	5
hsa-mir-6827	42	41	5
hsa-mir-105-2	40	40	5
hsa-mir-219b	41	40	5
hsa-mir-219a-2	39	38	5
hsa-mir-3167	38	38	5
hsa-mir-548bb	36	35	5
hsa-mir-556	33	33	5
hsa-mir-557	34	32	5
hsa-mir-569	30	30	5
hsa-mir-891a	33	30	5
hsa-mir-4713	30	29	5
hsa-mir-665	28	28	5
hsa-mir-4472-1	27	27	5
hsa-mir-6500	27	27	5
hsa-mir-4254	25	25	5
hsa-mir-4759	26	25	5
hsa-mir-617	26	24	5
hsa-mir-5008	22	22	5
hsa-mir-369	20	20	5
hsa-mir-4507	19	19	5
hsa-mir-6862-2	103	103	4
hsa-mir-548at	99	99	4
hsa-mir-5090	97	97	4
hsa-mir-6761	93	93	4
hsa-mir-3183	91	91	4
hsa-mir-4477b	91	91	4
hsa-mir-3165	90	90	4
hsa-mir-4496	90	90	4
hsa-mir-4718	90	90	4
hsa-mir-6768	89	89	4
hsa-mir-7706	89	89	4
hsa-mir-4469	88	88	4
hsa-mir-6794	88	88	4
hsa-mir-2115	87	87	4
hsa-mir-3936	87	87	4
hsa-mir-4632	87	87	4
hsa-mir-5196	87	87	4
hsa-mir-6769b	87	87	4
hsa-mir-3155b	86	86	4
hsa-mir-6081	86	86	4
hsa-mir-6862-1	86	86	4
hsa-mir-1257	85	85	4
hsa-mir-1323	85	85	4
hsa-mir-2278	85	85	4
hsa-mir-3200	85	85	4
hsa-mir-6076	85	85	4
hsa-mir-4477a	83	83	4
hsa-mir-4724	83	83	4
hsa-mir-4765	83	83	4
hsa-mir-3156-2	82	82	4
hsa-mir-3692	82	82	4
hsa-mir-548av	82	82	4
hsa-mir-1283-2	81	81	4
hsa-mir-3136	81	81	4
hsa-mir-3156-3	81	81	4
hsa-mir-1270	80	80	4
hsa-mir-6887	80	80	4
hsa-mir-1183	79	79	4
hsa-mir-517a	80	79	4
hsa-mir-7973-1	79	79	4
hsa-mir-5087	78	78	4
hsa-mir-3925	76	76	4
hsa-mir-4802	76	76	4
hsa-mir-3123	75	75	4
hsa-mir-4300	78	75	4
hsa-mir-4471	75	75	4
hsa-mir-4769	75	75	4
hsa-mir-6733	75	75	4
hsa-mir-3127	74	74	4
hsa-mir-6859-1	73	73	4
hsa-mir-3186	73	72	4
hsa-mir-4777	72	72	4
hsa-mir-1294	71	71	4
hsa-mir-544a	71	71	4
hsa-mir-646	71	71	4
hsa-mir-5705	70	70	4
hsa-mir-6511b-2	70	70	4
hsa-mir-514b	72	69	4
hsa-mir-1275	68	68	4
hsa-mir-3160-1	68	68	4
hsa-mir-3160-2	68	68	4
hsa-mir-4743	68	68	4
hsa-mir-5089	67	67	4
hsa-mir-6511b-1	67	67	4
hsa-mir-764	66	65	4
hsa-mir-4307	64	64	4
hsa-mir-8089	64	64	4
hsa-mir-3146	62	62	4
hsa-mir-4434	61	61	4
hsa-mir-6511a-4	60	60	4
hsa-mir-6784	60	60	4
hsa-mir-6858	59	59	4
hsa-mir-6078	58	58	4
hsa-mir-3612	56	56	4
hsa-mir-4509-2	56	56	4
hsa-mir-4509-3	56	56	4
hsa-mir-4509-1	55	55	4
hsa-mir-1973	54	54	4
hsa-mir-6511a-1	53	53	4
hsa-mir-490	52	52	4
hsa-mir-499b	52	52	4
hsa-mir-2682	52	51	4
hsa-mir-4296	51	51	4
hsa-mir-377	50	50	4
hsa-mir-3920	50	50	4
hsa-mir-514a-1	53	50	4
hsa-mir-6735	50	50	4
hsa-mir-4445	49	49	4
hsa-mir-662	50	49	4
hsa-mir-3685	48	48	4
hsa-mir-6859-3	48	48	4
hsa-mir-7162	48	48	4
hsa-mir-892c	49	48	4
hsa-mir-3118-2	45	45	4
hsa-mir-3118-4	45	45	4
hsa-mir-539	46	45	4
hsa-mir-3118-3	44	44	4
hsa-mir-3978	44	44	4
hsa-mir-3975	43	43	4
hsa-mir-1199	42	42	4
hsa-mir-4532	42	42	4
hsa-mir-6511a-3	41	41	4
hsa-mir-3194	40	40	4
hsa-mir-5011	40	40	4
hsa-mir-4767	39	39	4
hsa-mir-4311	38	38	4
hsa-mir-586	38	38	4
hsa-mir-4458	36	36	4
hsa-mir-4440	34	34	4
hsa-mir-6084	34	34	4
hsa-mir-450a-1	32	32	4
hsa-mir-6083	31	31	4
hsa-mir-1252	30	30	4
hsa-mir-431	31	30	4
hsa-mir-3156-1	28	28	4
hsa-mir-384	28	28	4
hsa-mir-548ag-2	28	28	4
hsa-mir-1289-2	27	27	4
hsa-mir-4281	27	27	4
hsa-mir-4693	27	27	4
hsa-mir-1302-6	25	25	4
hsa-mir-1913	25	25	4
hsa-mir-4476	24	24	4
hsa-mir-514a-2	25	24	4
hsa-mir-656	26	23	4
hsa-mir-514a-3	22	21	4
hsa-mir-888	24	21	4
hsa-mir-1286	21	19	4
hsa-mir-4537	19	19	4
hsa-mir-4538	19	19	4
hsa-mir-5692a-1	18	18	4
hsa-mir-105-1	20	17	4
hsa-mir-323a	17	17	4
hsa-mir-5692b	8	8	4
hsa-mir-4522	121	121	3
hsa-mir-3678	113	113	3
hsa-mir-3913-1	103	103	3
hsa-mir-3913-2	103	103	3
hsa-mir-4638	101	101	3
hsa-mir-1238	98	97	3
hsa-mir-4782	97	97	3
hsa-mir-1469	96	96	3
hsa-mir-3139	96	96	3
hsa-mir-7976	96	96	3
hsa-mir-3180-5	95	95	3
hsa-mir-6801	95	95	3
hsa-mir-3180-1	92	92	3
hsa-mir-4482	92	92	3
hsa-mir-4723	91	91	3
hsa-mir-659	91	91	3
hsa-mir-6879	90	90	3
hsa-mir-4259	89	89	3
hsa-mir-4790	89	89	3
hsa-mir-498	89	89	3
hsa-mir-3129	88	88	3
hsa-mir-564	88	88	3
hsa-mir-5698	88	88	3
hsa-mir-6810	88	88	3
hsa-mir-4306	87	87	3
hsa-mir-517b	87	87	3
hsa-mir-1302-3	86	86	3
hsa-mir-3672	86	86	3
hsa-mir-4443	86	86	3
hsa-mir-5000	86	86	3
hsa-mir-513a-2	86	86	3
hsa-mir-3202-1	85	85	3
hsa-mir-3202-2	85	85	3
hsa-mir-4750	85	85	3
hsa-mir-513a-1	85	85	3
hsa-mir-553	85	85	3
hsa-mir-373	84	84	3
hsa-mir-5697	84	84	3
hsa-mir-6770-1	84	84	3
hsa-mir-1269b	83	83	3
hsa-mir-3124	83	83	3
hsa-mir-4483	83	83	3
hsa-mir-5093	83	83	3
hsa-mir-517c	84	83	3
hsa-mir-3179-2	81	81	3
hsa-mir-3179-3	81	81	3
hsa-mir-3914-1	81	81	3
hsa-mir-3914-2	81	81	3
hsa-mir-6085	81	81	3
hsa-mir-7844	81	81	3
hsa-mir-3179-1	80	80	3
hsa-mir-3179-4	80	80	3
hsa-mir-3910-1	80	80	3
hsa-mir-4762	80	80	3
hsa-mir-513c	80	80	3
hsa-mir-515-2	81	80	3
hsa-mir-548ao	80	80	3
hsa-mir-6795	80	80	3
hsa-mir-216a	79	79	3
hsa-mir-513b	79	79	3
hsa-mir-549a	79	79	3
hsa-mir-4424	78	78	3
hsa-mir-4524b	78	78	3
hsa-mir-4799	78	78	3
hsa-mir-7973-2	78	78	3
hsa-mir-892b	78	78	3
hsa-mir-3180-3	77	77	3
hsa-mir-4524a	77	77	3
hsa-mir-6508	77	77	3
hsa-mir-3682	76	76	3
hsa-mir-4322	76	76	3
hsa-mir-4801	76	76	3
hsa-mir-7152	76	76	3
hsa-mir-3659	75	75	3
hsa-mir-4525	75	75	3
hsa-mir-6863	75	75	3
hsa-mir-938	75	75	3
hsa-mir-1302-10	74	74	3
hsa-mir-3180-2	74	74	3
hsa-mir-920	75	74	3
hsa-mir-1302-9	73	73	3
hsa-mir-4265	73	73	3
hsa-mir-4804	73	73	3
hsa-mir-515-1	73	73	3
hsa-mir-587	73	73	3
hsa-mir-1302-11	72	72	3
hsa-mir-3915	72	72	3
hsa-mir-6818	72	72	3
hsa-mir-8080	73	72	3
hsa-mir-3121	70	70	3
hsa-mir-4676	70	70	3
hsa-mir-583	70	70	3
hsa-mir-3943	68	68	3
hsa-mir-1302-2	67	67	3
hsa-mir-4499	67	67	3
hsa-mir-4428	65	65	3
hsa-mir-4771-1	64	64	3
hsa-mir-8069-1	64	64	3
hsa-mir-8069-2	64	64	3
hsa-mir-3201	63	63	3
hsa-mir-4500	63	63	3
hsa-mir-4771-2	63	63	3
hsa-mir-8064	63	63	3
hsa-mir-4695	62	62	3
hsa-mir-298	59	59	3
hsa-mir-1206	57	57	3
hsa-mir-3164	57	57	3
hsa-mir-4791	56	56	3
hsa-mir-302f	54	54	3
hsa-mir-561	56	54	3
hsa-mir-588	53	52	3
hsa-mir-3142	51	51	3
hsa-mir-3192	49	49	3
hsa-mir-6731	49	49	3
hsa-mir-7852	49	49	3
hsa-mir-6722	49	48	3
hsa-mir-7977	47	47	3
hsa-mir-4677	45	44	3
hsa-mir-4729	44	44	3
hsa-mir-4674	43	43	3
hsa-mir-8077	43	43	3
hsa-mir-1185-1	42	42	3
hsa-mir-1468	42	42	3
hsa-mir-2392	41	41	3
hsa-mir-494	42	41	3
hsa-mir-4298	40	40	3
hsa-mir-4289	39	39	3
hsa-mir-6830	40	39	3
hsa-mir-3130-2	39	38	3
hsa-mir-4460	38	38	3
hsa-mir-2909	37	37	3
hsa-mir-3140	37	37	3
hsa-mir-3197	38	37	3
hsa-mir-6882	37	37	3
hsa-mir-3130-1	37	36	3
hsa-mir-1302-8	32	32	3
hsa-mir-4433b	32	32	3
hsa-mir-1269a	31	31	3
hsa-mir-541	31	31	3
hsa-mir-6860	30	30	3
hsa-mir-4528	28	28	3
hsa-mir-6086	28	28	3
hsa-mir-5186	27	27	3
hsa-mir-4290	26	26	3
hsa-mir-6503	27	26	3
hsa-mir-4436b-1	25	25	3
hsa-mir-4436b-2	25	25	3
hsa-mir-4764	27	25	3
hsa-mir-1266	25	24	3
hsa-mir-3150a	24	24	3
hsa-mir-3150b	24	24	3
hsa-mir-433	25	24	3
hsa-mir-8071-1	25	24	3
hsa-mir-8081	24	24	3
hsa-mir-509-3	23	23	3
hsa-mir-8071-2	24	23	3
hsa-mir-187	24	22	3
hsa-mir-3945	24	22	3
hsa-mir-154	21	21	3
hsa-mir-410	21	21	3
hsa-mir-6814	22	21	3
hsa-mir-3689a	18	18	3
hsa-mir-412	19	18	3
hsa-mir-4309	19	18	3
hsa-mir-5692c-1	17	17	3
hsa-mir-5692a-2	9	9	3
hsa-mir-6868	101	101	2
hsa-mir-3680-2	95	95	2
hsa-mir-3928	95	95	2
hsa-mir-3684	94	94	2
hsa-mir-4653	94	94	2
hsa-mir-5591	94	94	2
hsa-mir-4489	91	91	2
hsa-mir-1538	90	90	2
hsa-mir-544b	90	89	2
hsa-mir-4314	87	87	2
hsa-mir-6719	87	87	2
hsa-mir-8082	87	87	2
hsa-mir-4744	86	86	2
hsa-mir-609	86	86	2
hsa-mir-6842	86	86	2
hsa-mir-4293	85	85	2
hsa-mir-4441	85	85	2
hsa-mir-5700	85	85	2
hsa-mir-449c	84	84	2
hsa-mir-4518	84	84	2
hsa-mir-4730	84	84	2
hsa-mir-626	84	84	2
hsa-mir-4275	83	83	2
hsa-mir-4422	83	83	2
hsa-mir-554	83	83	2
hsa-mir-3161	82	82	2
hsa-mir-3912	82	82	2
hsa-mir-1253	81	81	2
hsa-mir-2116	81	81	2
hsa-mir-3660	81	81	2
hsa-mir-3919	81	81	2
hsa-mir-4480	81	81	2
hsa-mir-599	82	81	2
hsa-mir-3910-2	80	80	2
hsa-mir-4727	80	80	2
hsa-mir-4447	79	79	2
hsa-mir-4481	79	79	2
hsa-mir-5584	79	79	2
hsa-mir-605	79	79	2
hsa-mir-6077	79	79	2
hsa-mir-6813	78	78	2
hsa-mir-1287	77	77	2
hsa-mir-5188	77	77	2
hsa-mir-613	77	77	2
hsa-mir-6806	77	77	2
hsa-mir-1276	76	76	2
hsa-mir-4330	76	76	2
hsa-mir-4468	76	76	2
hsa-mir-4795	76	76	2
hsa-mir-3157	75	75	2
hsa-mir-3918	75	75	2
hsa-mir-3922	75	75	2
hsa-mir-4417	75	75	2
hsa-mir-7843	75	75	2
hsa-mir-7154	74	74	2
hsa-mir-8063	74	74	2
hsa-mir-4662b	73	73	2
hsa-mir-5580	71	71	2
hsa-mir-5688	71	71	2
hsa-mir-4470	70	70	2
hsa-mir-3622a	69	69	2
hsa-mir-3622b	69	69	2
hsa-mir-3937	69	69	2
hsa-mir-4684	69	69	2
hsa-mir-4738	70	69	2
hsa-mir-8057	69	69	2
hsa-mir-4308	68	68	2
hsa-mir-4457	68	68	2
hsa-mir-4670	68	68	2
hsa-mir-4725	68	68	2
hsa-mir-7848	68	68	2
hsa-mir-1205	67	67	2
hsa-mir-1178	66	66	2
hsa-mir-4446	66	66	2
hsa-mir-4652	66	66	2
hsa-mir-5583-1	66	66	2
hsa-mir-4302	65	65	2
hsa-mir-7849	65	65	2
hsa-mir-8068	65	65	2
hsa-mir-2117	64	64	2
hsa-mir-5583-2	64	64	2
hsa-mir-936	64	64	2
hsa-mir-1587	63	63	2
hsa-mir-1539	62	62	2
hsa-mir-3663	60	60	2
hsa-mir-4277	60	60	2
hsa-mir-6841	57	57	2
hsa-mir-1261	56	56	2
hsa-mir-4530	56	56	2
hsa-mir-3923	54	54	2
hsa-mir-4657	54	54	2
hsa-mir-489	55	54	2
hsa-mir-7845	53	53	2
hsa-mir-3151	52	52	2
hsa-mir-4317	52	52	2
hsa-mir-4423	52	51	2
hsa-mir-4703	51	51	2
hsa-mir-6090	51	51	2
hsa-mir-7855	51	51	2
hsa-mir-3122	50	50	2
hsa-mir-3674	50	50	2
hsa-mir-4666b	50	50	2
hsa-mir-5586	50	50	2
hsa-mir-5680	50	50	2
hsa-mir-6839	50	50	2
hsa-mir-6771	49	49	2
hsa-mir-8060	49	49	2
hsa-mir-8052	46	46	2
hsa-mir-3942	45	44	2
hsa-mir-7850	44	44	2
hsa-mir-4667	43	43	2
hsa-mir-448	42	42	2
hsa-mir-510	45	42	2
hsa-mir-1179	41	41	2
hsa-mir-4666a	41	41	2
hsa-mir-592	42	41	2
hsa-mir-4788	40	40	2
hsa-mir-7156	40	40	2
hsa-mir-8087	40	40	2
hsa-mir-3158-2	39	39	2
hsa-mir-323b	39	39	2
hsa-mir-767	39	39	2
hsa-mir-4689	38	38	2
hsa-mir-3158-1	37	37	2
hsa-mir-4438	36	36	2
hsa-mir-5092	36	36	2
hsa-mir-670	36	36	2
hsa-mir-4683	35	35	2
hsa-mir-4752	33	33	2
hsa-mir-4433a	32	32	2
hsa-mir-4796	32	32	2
hsa-mir-5572	32	32	2
hsa-mir-5694	32	32	2
hsa-mir-6505	32	32	2
hsa-mir-1324	31	31	2
hsa-mir-3974	31	31	2
hsa-mir-4486	31	31	2
hsa-mir-668	31	31	2
hsa-mir-8084	31	31	2
hsa-mir-3131	30	30	2
hsa-mir-4463	30	30	2
hsa-mir-4431	29	29	2
hsa-mir-4535	29	29	2
hsa-mir-602	31	29	2
hsa-mir-4421	28	28	2
hsa-mir-4704	29	28	2
hsa-mir-6068	28	28	2
hsa-mir-5683	27	27	2
hsa-mir-1302-7	26	26	2
hsa-mir-575	26	26	2
hsa-mir-208b	26	25	2
hsa-mir-4274	25	25	2
hsa-mir-4323	25	25	2
hsa-mir-1185-2	25	24	2
hsa-mir-1247	24	24	2
hsa-mir-1258	24	24	2
hsa-mir-380	24	24	2
hsa-mir-4770	24	24	2
hsa-mir-4432	22	22	2
hsa-mir-1197	21	21	2
hsa-mir-7159	20	20	2
hsa-mir-758	20	20	2
hsa-mir-2355	19	18	2
hsa-mir-3689d-2	18	18	2
hsa-mir-3689b	16	16	2
hsa-mir-3689e	15	15	2
hsa-mir-4733	103	103	1
hsa-mir-6836	100	100	1
hsa-mir-5696	96	96	1
hsa-mir-4781	93	93	1
hsa-mir-3616	92	92	1
hsa-mir-4474	92	92	1
hsa-mir-676	88	88	1
hsa-mir-8059	88	88	1
hsa-mir-6767	87	87	1
hsa-mir-8058	87	87	1
hsa-mir-4682	86	86	1
hsa-mir-6069	86	86	1
hsa-mir-2681	85	85	1
hsa-mir-4270	85	85	1
hsa-mir-4327	85	85	1
hsa-mir-4642	85	85	1
hsa-mir-4663	85	85	1
hsa-mir-4694	85	85	1
hsa-mir-8074	85	85	1
hsa-mir-1272	84	84	1
hsa-mir-372	84	84	1
hsa-mir-4285	84	84	1
hsa-mir-4514	84	84	1
hsa-mir-4531	84	84	1
hsa-mir-6079	83	83	1
hsa-mir-6715a	83	83	1
hsa-mir-6715b	83	83	1
hsa-mir-1265	82	82	1
hsa-mir-3681	82	82	1
hsa-mir-4495	82	82	1
hsa-mir-6828	82	82	1
hsa-mir-4478	81	81	1
hsa-mir-3126	80	80	1
hsa-mir-4295	80	80	1
hsa-mir-5579	80	80	1
hsa-mir-3166	79	79	1
hsa-mir-3972	79	79	1
hsa-mir-4283-1	79	79	1
hsa-mir-4540	79	79	1
hsa-mir-6071	79	79	1
hsa-mir-1293	78	78	1
hsa-mir-4283-2	78	78	1
hsa-mir-4305	78	78	1
hsa-mir-5197	78	78	1
hsa-mir-6762	78	78	1
hsa-mir-8055	78	78	1
hsa-mir-4671	77	77	1
hsa-mir-585	77	77	1
hsa-mir-4450	76	76	1
hsa-mir-4696	76	76	1
hsa-mir-5590	76	76	1
hsa-mir-7160	76	76	1
hsa-mir-4427	75	75	1
hsa-mir-4717	75	75	1
hsa-mir-506	75	75	1
hsa-mir-3714	75	74	1
hsa-mir-5687	74	74	1
hsa-mir-3921	73	73	1
hsa-mir-3973	73	73	1
hsa-mir-4662a	73	73	1
hsa-mir-6074	73	73	1
hsa-mir-5682	72	72	1
hsa-mir-6853	72	72	1
hsa-mir-4773-1	71	71	1
hsa-mir-4773-2	71	71	1
hsa-mir-5195	71	71	1
hsa-mir-3182	70	70	1
hsa-mir-4288	70	70	1
hsa-mir-4760	70	70	1
hsa-mir-5681a	70	70	1
hsa-mir-3117	68	68	1
hsa-mir-934	67	67	1
hsa-mir-3977	66	66	1
hsa-mir-4715	66	66	1
hsa-mir-4780	66	66	1
hsa-mir-8066	67	66	1
hsa-mir-3926-1	65	65	1
hsa-mir-3926-2	65	65	1
hsa-mir-4280	64	64	1
hsa-mir-4501	64	64	1
hsa-mir-718	64	64	1
hsa-mir-4487	62	62	1
hsa-mir-1911	61	61	1
hsa-mir-6888	61	61	1
hsa-mir-4304	60	60	1
hsa-mir-4282	58	58	1
hsa-mir-4648	58	58	1
hsa-mir-4291	57	57	1
hsa-mir-8079	55	55	1
hsa-mir-4520-2	51	51	1
hsa-mir-4435-2	50	50	1
hsa-mir-4520-1	50	50	1
hsa-mir-3617	49	49	1
hsa-mir-4731	49	49	1
hsa-mir-2052	48	48	1
hsa-mir-4436a	48	48	1
hsa-mir-4697	47	47	1
hsa-mir-508	47	47	1
hsa-mir-4633	46	46	1
hsa-mir-4262	45	45	1
hsa-mir-1193	44	44	1
hsa-mir-4772	44	44	1
hsa-mir-4678	43	43	1
hsa-mir-7151	43	43	1
hsa-mir-4435-1	42	42	1
hsa-mir-5091	42	42	1
hsa-mir-4692	40	40	1
hsa-mir-4710	40	40	1
hsa-mir-2114	38	38	1
hsa-mir-4303	38	38	1
hsa-mir-4255	37	37	1
hsa-mir-4465	36	36	1
hsa-mir-5571	36	36	1
hsa-mir-2113	35	35	1
hsa-mir-4464	35	35	1
hsa-mir-5702	35	35	1
hsa-mir-4661	34	34	1
hsa-mir-4260	33	33	1
hsa-mir-7153	33	33	1
hsa-mir-4794	32	32	1
hsa-mir-5701-1	33	32	1
hsa-mir-891b	32	32	1
hsa-mir-4425	31	31	1
hsa-mir-675	31	31	1
hsa-mir-1202	30	30	1
hsa-mir-3148	30	30	1
hsa-mir-3935	30	30	1
hsa-mir-4267	30	30	1
hsa-mir-7978	30	30	1
hsa-mir-3119-1	29	29	1
hsa-mir-3119-2	29	29	1
hsa-mir-4493	29	29	1
hsa-mir-9500	29	29	1
hsa-mir-2053	28	28	1
hsa-mir-4299	28	28	1
hsa-mir-4698	28	28	1
hsa-mir-6822	28	28	1
hsa-mir-759	28	28	1
hsa-mir-1295a	27	27	1
hsa-mir-1298	27	27	1
hsa-mir-4251	27	27	1
hsa-mir-4645	27	27	1
hsa-mir-4774	27	27	1
hsa-mir-1295b	26	26	1
hsa-mir-3152	26	26	1
hsa-mir-4473	26	26	1
hsa-mir-4756	26	26	1
hsa-mir-548aw	26	26	1
hsa-mir-3147	25	25	1
hsa-mir-4798	25	25	1
hsa-mir-4287	24	24	1
hsa-mir-4527	24	24	1
hsa-mir-890	24	24	1
hsa-mir-3621	23	23	1
hsa-mir-6072	22	22	1
hsa-mir-6774	22	22	1
hsa-mir-4310	21	21	1
hsa-mir-6499	21	21	1
hsa-mir-921	21	21	1
hsa-mir-4437	20	20	1
hsa-mir-3689c	19	19	1
hsa-mir-4456	18	18	1
hsa-mir-4686	18	18	1
hsa-mir-4301	17	17	1
hsa-mir-4539	16	16	1
hsa-mir-4649	16	16	1
hsa-mir-3683	10	10	1
hsa-mir-4526	91	91	0
hsa-mir-4768	91	91	0
hsa-mir-6506	91	91	0
hsa-mir-604	90	90	0
hsa-mir-4506	87	87	0
hsa-mir-4675	86	86	0
hsa-mir-371a	85	85	0
hsa-mir-371b	85	85	0
hsa-mir-4720	85	85	0
hsa-mir-4418	83	83	0
hsa-mir-4297	82	82	0
hsa-mir-1471	81	81	0
hsa-mir-4252	81	81	0
hsa-mir-1203	80	80	0
hsa-mir-4256	79	79	0
hsa-mir-4319	79	79	0
hsa-mir-8067	79	79	0
hsa-mir-8083	79	79	0
hsa-mir-3670-1	78	78	0
hsa-mir-3670-2	78	78	0
hsa-mir-3690-1	78	78	0
hsa-mir-3927	78	78	0
hsa-mir-4253	78	78	0
hsa-mir-4754	78	78	0
hsa-mir-3670-3	77	77	0
hsa-mir-3670-4	77	77	0
hsa-mir-8061	77	77	0
hsa-mir-3675	76	76	0
hsa-mir-6073	76	76	0
hsa-mir-6811	76	76	0
hsa-mir-1245a	75	75	0
hsa-mir-1245b	75	75	0
hsa-mir-4519	75	75	0
hsa-mir-153-1	74	74	0
hsa-mir-4673	74	74	0
hsa-mir-8056	74	74	0
hsa-mir-507	71	71	0
hsa-mir-7974	71	71	0
hsa-mir-1288	70	70	0
hsa-mir-5681b	70	70	0
hsa-mir-4276	69	69	0
hsa-mir-4439	69	69	0
hsa-mir-4462	69	69	0
hsa-mir-4529	69	69	0
hsa-mir-8073	66	66	0
hsa-mir-8054	64	64	0
hsa-mir-4328	63	63	0
hsa-mir-5691	63	63	0
hsa-mir-4711	60	60	0
hsa-mir-7702	60	60	0
hsa-mir-4490	59	59	0
hsa-mir-3650	53	53	0
hsa-mir-4708	53	53	0
hsa-mir-4278	51	51	0
hsa-mir-4701	50	49	0
hsa-mir-3713	47	47	0
hsa-mir-6838	45	45	0
hsa-mir-7856	44	44	0
hsa-mir-1200	43	43	0
hsa-mir-4681	42	42	0
hsa-mir-4320	41	41	0
hsa-mir-4776-1	41	41	0
hsa-mir-4776-2	41	41	0
hsa-mir-1251	40	40	0
hsa-mir-3181	40	40	0
hsa-mir-3185	40	40	0
hsa-mir-5007	40	40	0
hsa-mir-3666	38	38	0
hsa-mir-4266	38	38	0
hsa-mir-1297	37	37	0
hsa-mir-4294	37	37	0
hsa-mir-8053	37	37	0
hsa-mir-4272	36	36	0
hsa-mir-6744	36	36	0
hsa-mir-7157	36	36	0
hsa-mir-924	36	36	0
hsa-mir-4491	35	35	0
hsa-mir-4643	35	35	0
hsa-mir-6502	35	34	0
hsa-mir-1263	33	33	0
hsa-mir-4705	33	33	0
hsa-mir-563	33	33	0
hsa-mir-6718	33	33	0
hsa-mir-1470	32	32	0
hsa-mir-4475	32	32	0
hsa-mir-4264	31	31	0
hsa-mir-1208	30	30	0
hsa-mir-1912	29	29	0
hsa-mir-7155	29	29	0
hsa-mir-7158	29	29	0
hsa-mir-4318	28	28	0
hsa-mir-4636	28	28	0
hsa-mir-4736	28	28	0
hsa-mir-4735	26	26	0
hsa-mir-6082	26	26	0
hsa-mir-8070	26	26	0
hsa-mir-5693	25	25	0
hsa-mir-208a	22	22	0
hsa-mir-4268	22	22	0
hsa-mir-6854	21	21	0
hsa-mir-3689d-1	17	17	0
hsa-mir-596	17	17	0
hsa-mir-3689f	15	15	0
hsa-mir-573	86	86	0
hsa-mir-5739	84	84	0
hsa-mir-571	79	79	0
hsa-mir-5708	78	78	0
hsa-mir-572	61	61	0
hsa-mir-8076	59	59	0
hsa-mir-574	86	58	0
hsa-mir-5589	38	38	0
