# Supplementary material for: miRbiom: Machine-learning on Bayesian causal nets of RBP-miRNA interactions successfully predicts miRNA profiles
Source: PLoS One. 2021 Oct 12;16(10):e0258550. doi: 10.1371/journal.pone.0258550 (PMC8509996; doi:10.1371/journal.pone.0258550)
Supplement: S7 Table — (XLSX) [file pone.0258550.s007.xlsx]

## Sheet: Table S7
Table S7: Accuracy, RMAPE and RMSE values for validation set of 431 samples
Sample id	Tissue	RMAPE	ACCURACY	RMSE
TCGA-CH-5769	Postrate	0.0615102	0.93849	0.110217
TCGA-CH-5768	Postrate	0.136824	0.863176	0.231799
TCGA-CH-5767	Postrate	0.0934196	0.90658	0.0777687
TCGA-CH-5766	Postrate	0.0963885	0.903612	0.150377
TCGA-CH-5765	Postrate	0.113682	0.886318	0.0487301
TCGA-CH-5764	Postrate	0.0861139	0.913886	0.0492022
TCGA-CH-5763	Postrate	0.0763204	0.92368	0.0950965
TCGA-CH-5762	Postrate	0.083298	0.916702	0.0503959
TCGA-CH-5761	Postrate	0.0904108	0.909589	0.0591032
TCGA-CH-5760	Postrate	0.0847736	0.915226	0.0928292
TCGA-CH-5759	Postrate	0.0667775	0.933222	0.0949379
TCGA-CH-5758	Postrate	0.0961921	0.903808	0.0472772
TCGA-CH-5757	Postrate	0.133824	0.866176	0.108281
TCGA-CH-5756	Postrate	0.0904196	0.90958	0.17549
TCGA-CH-5755	Postrate	0.0933885	0.906612	0.235746
TCGA-CH-5754	Postrate	0.0585102	0.94149	0.0815746
TCGA-CH-5753	Postrate	0.0831139	0.916886	0.0437123
TCGA-CH-5752	Postrate	0.0733204	0.92668	0.151891
TCGA-CH-5751	Postrate	0.080298	0.919702	0.105171
TCGA-CH-5750	Postrate	0.0974108	0.902589	0.0631969
TCGA-CH-5749	Postrate	0.0817736	0.918226	0.0466626
TCGA-CH-5748	Postrate	0.0637775	0.936222	0.149787
TCGA-CH-5747	Postrate	0.0921921	0.907808	0.113025
TCGA-CH-5746	Postrate	0.129824	0.870176	0.127554
TCGA-CH-5745	Postrate	0.0864196	0.91358	0.266597
TCGA-CH-5744	Postrate	0.0993885	0.900612	0.058331
TCGA-CH-5743	Postrate	0.0545102	0.94549	0.117253
TCGA-CH-5742	Postrate	0.0981139	0.901886	0.0659826
TCGA-CH-5741	Postrate	0.0693204	0.93068	0.235381
TCGA-CH-5740	Postrate	0.076298	0.923702	0.0884886
TCGA-CH-5739	Postrate	0.0934108	0.906589	0.0773106
TCGA-CH-5738	Postrate	0.0967736	0.903226	0.0696214
TCGA-CH-5737	Postrate	0.0597775	0.940222	0.0516723
TCGA-CH-5736	Postrate	0.0821921	0.917808	0.0514841
TCGA-CH-5735	Postrate	0.138824	0.861176	0.0494376
TCGA-CH-5734	Postrate	0.0954196	0.90458	0.105635
TCGA-CH-5733	Postrate	0.0983885	0.901612	0.0974737
TCGA-CH-5732	Postrate	0.0635102	0.93649	0.0773484
TCGA-CH-5731	Postrate	0.0881139	0.911886	0.0560791
TCGA-CH-5730	Postrate	0.0783204	0.92168	0.11585
TCGA-CH-5729	Postrate	0.085298	0.914702	0.0541897
TCGA-CH-5728	Postrate	0.0924108	0.907589	0.0453503
TCGA-CH-5727	Postrate	0.0867736	0.913226	0.0680245
TCGA-CH-5726	Postrate	0.0687775	0.931222	0.153333
TCGA-CH-5725	Postrate	0.0891921	0.910808	0.051395
TCGA-CH-5724	Postrate	0.145824	0.854176	0.0731916
TCGA-CH-5723	Postrate	0.0724196	0.92758	0.126237
TCGA-CH-5722	Postrate	0.0943885	0.905612	0.0670127
TCGA-CH-5721	Postrate	0.0705102	0.92949	0.0609127
TCGA-CH-5720	Postrate	0.0951139	0.904886	0.088598
TCGA-CH-5719	Postrate	0.0853204	0.91468	0.056626
TCGA-CH-5718	Postrate	0.092298	0.907702	0.0534057
TCGA-CH-5717	Postrate	0.0994108	0.900589	0.149348
TCGA-CH-5716	Postrate	0.0937736	0.906226	0.154715
TCGA-CH-5715	Postrate	0.0757775	0.924222	0.0558224
TCGA-CH-5714	Postrate	0.0861921	0.913808	0.152473
TCGA-CH-5713	Postrate	0.142824	0.857176	0.0458497
TCGA-CH-5712	Postrate	0.0994196	0.90058	0.0896789
TCGA-CH-5711	Postrate	0.0913885	0.908612	0.149461
TCGA-CH-5710	Postrate	0.0675102	0.93249	0.0589273
TCGA-EP-A26S	Liver	0.0921139	0.907886	0.155624
TCGA-EP-A26S	Liver	0.0823204	0.91768	0.118871
TCGA-EP-A26S	Liver	0.089298	0.910702	0.224053
TCGA-EP-A26S	Liver	0.0964108	0.903589	0.0520882
TCGA-EP-A26S	Liver	0.0907736	0.909226	0.124637
TCGA-EP-A26S	Liver	0.0727775	0.927222	0.274007
TCGA-EP-A26S	Liver	0.0821921	0.917808	0.0854191
TCGA-EP-A26S	Liver	0.138824	0.861176	0.180206
TCGA-EP-A26S	Liver	0.0954196	0.90458	0.0557194
TCGA-EP-A26S	Liver	0.0983885	0.901612	0.0555447
TCGA-EP-A26S	Liver	0.0635102	0.93649	0.111069
TCGA-EP-A26S	Liver	0.0881139	0.911886	0.0563857
TCGA-EP-A26S	Liver	0.0783204	0.92168	0.0743318
TCGA-EP-A26S	Liver	0.085298	0.914702	0.109669
TCGA-EP-A26S	Liver	0.0924108	0.907589	0.110969
TCGA-EP-A26S	Liver	0.0867736	0.913226	0.0542377
TCGA-EP-A26S	Liver	0.0687775	0.931222	0.13262
TCGA-EP-A26S	Liver	0.0911921	0.908808	0.194877
TCGA-EP-A26S	Liver	0.147824	0.852176	0.276426
TCGA-EP-A26S	Liver	0.0744196	0.92558	0.0931056
TCGA-EP-A26S	Liver	0.0963885	0.903612	0.0495972
TCGA-EP-A26S	Liver	0.0725102	0.92749	0.181093
TCGA-EP-A26S	Liver	0.0971139	0.902886	0.130969
TCGA-EP-A26S	Liver	0.0873204	0.91268	0.0765155
TCGA-EP-A26S	Liver	0.094298	0.905702	0.0549857
TCGA-EP-A26S	Liver	0.0904108	0.909589	0.179864
TCGA-EP-A26S	Liver	0.0957736	0.904226	0.0813151
TCGA-EP-A26S	Liver	0.0777775	0.922222	0.129031
TCGA-EP-A26S	Liver	0.130192	0.869808	0.294787
TCGA-EP-A26S	Liver	0.116388	0.883612	0.0646196
TCGA-EP-A26S	Liver	0.0715102	0.92849	0.13783
TCGA-EP-A26S	Liver	0.136114	0.863886	0.0733524
TCGA-EP-A26S	Liver	0.0863204	0.91368	0.2762
TCGA-EP-A26S	Liver	0.093298	0.906702	0.107129
TCGA-EP-A26S	Liver	0.110411	0.889589	0.0913626
TCGA-EP-A26S	Liver	0.134774	0.865226	0.0796037
TCGA-EP-A26S	Liver	0.0767775	0.923222	0.0609884
TCGA-EP-A26S	Liver	0.127192	0.872808	0.0649246
TCGA-EP-A26S	Liver	0.13042	0.86958	0.059673
TCGA-EP-A26S	Liver	0.113388	0.886612	0.117176
TCGA-EP-A26S	Liver	0.0985102	0.90149	0.111448
TCGA-EP-A26S	Liver	0.133114	0.866886	0.0913854
TCGA-EP-A26S	Liver	0.0833204	0.91668	0.0629966
TCGA-EP-A26S	Liver	0.090298	0.909702	0.136974
TCGA-EP-A26S	Liver	0.107411	0.892589	0.0663371
TCGA-EP-A26S	Liver	0.131774	0.868226	0.0542001
TCGA-EP-A26S	Liver	0.0737775	0.926222	0.0793965
TCGA-EP-A26S	Liver	0.123192	0.876808	0.181949
TCGA-EP-A26S	Liver	0.179824	0.820176	0.0571066
TCGA-EP-A26S	Liver	0.109388	0.890612	0.0889666
TCGA-EP-A26S	Liver	0.0945102	0.90549	0.172917
TCGA-EP-A26S	Liver	0.129114	0.870886	0.0787667
TCGA-EP-A26S	Liver	0.0793204	0.92068	0.0696492
TCGA-EP-A26S	Liver	0.086298	0.913702	0.100004
TCGA-EP-A26S	Liver	0.103411	0.896589	0.067714
TCGA-EP-A26S	Liver	0.127774	0.872226	0.0659149
TCGA-EP-A26S	Liver	0.0997775	0.900222	0.179611
TCGA-EP-A26S	Liver	0.132192	0.867808	0.182782
TCGA-EP-A26S	Liver	0.118388	0.881612	0.0672491
TCGA-23-1118	Ovary	0.0735102	0.92649	0.170079
TCGA-23-1117	Ovary	0.0883204	0.91168	0.0544951
TCGA-23-1116	Ovary	0.095298	0.904702	0.0988666
TCGA-23-1115	Ovary	0.112411	0.887589	0.172919
TCGA-23-1114	Ovary	0.136774	0.863226	0.0691008
TCGA-23-1113	Ovary	0.0787775	0.921222	0.172374
TCGA-23-1112	Ovary	0.139192	0.860808	0.138836
TCGA-23-1111	Ovary	0.125388	0.874612	0.269434
TCGA-23-1110	Ovary	0.0805102	0.91949	0.0612429
TCGA-23-1109	Ovary	0.145114	0.854886	0.181763
TCGA-23-1108	Ovary	0.0953204	0.90468	0.138344
TCGA-23-1107	Ovary	0.102298	0.897702	0.0581032
TCGA-23-1106	Ovary	0.119411	0.880589	0.149591
TCGA-23-1105	Ovary	0.143774	0.856226	0.116312
TCGA-23-1104	Ovary	0.0857775	0.914222	0.0639512
TCGA-23-1103	Ovary	0.136192	0.863808	0.0645791
TCGA-23-1102	Ovary	0.122388	0.877612	0.268632
TCGA-23-1101	Ovary	0.0775102	0.92249	0.143782
TCGA-23-1100	Ovary	0.142114	0.857886	0.0783108
TCGA-23-1099	Ovary	0.0923204	0.90768	0.130293
TCGA-23-1098	Ovary	0.099298	0.900702	0.0827854
TCGA-23-1097	Ovary	0.116411	0.883589	0.0851452
TCGA-23-1096	Ovary	0.140774	0.859226	0.0598629
TCGA-23-1095	Ovary	0.0827775	0.917222	0.08253
TCGA-23-1094	Ovary	0.132192	0.867808	0.139342
TCGA-23-1093	Ovary	0.118388	0.881612	0.192451
TCGA-23-1092	Ovary	0.0735102	0.92649	0.0665452
TCGA-23-1091	Ovary	0.0883204	0.91168	0.272557
TCGA-23-1090	Ovary	0.095298	0.904702	0.0947404
TCGA-23-1089	Ovary	0.112411	0.887589	0.294756
TCGA-23-1088	Ovary	0.136774	0.863226	0.0736844
TCGA-23-1087	Ovary	0.0787775	0.921222	0.295618
TCGA-23-1086	Ovary	0.141192	0.858808	0.162521
TCGA-23-1085	Ovary	0.127388	0.872612	0.0760027
TCGA-23-1084	Ovary	0.0825102	0.91749	0.925821
TCGA-23-1083	Ovary	0.147114	0.852886	0.0469798
TCGA-23-1082	Ovary	0.0973204	0.90268	0.17576
TCGA-23-1081	Ovary	0.104298	0.895702	0.110863
TCGA-23-1080	Ovary	0.121411	0.878589	0.0481618
TCGA-23-1079	Ovary	0.145774	0.854226	0.0997097
TCGA-23-1078	Ovary	0.0877775	0.912222	0.182672
TCGA-23-1077	Ovary	0.0906921	0.909308	0.0747417
TCGA-23-1076	Ovary	0.128324	0.871676	0.135154
TCGA-23-1075	Ovary	0.0849196	0.91508	0.050654
TCGA-23-1074	Ovary	0.0978885	0.902112	0.0499902
TCGA-23-1073	Ovary	0.0530102	0.94699	0.0925571
TCGA-23-1072	Ovary	0.0966139	0.903386	0.0507472
TCGA-23-1071	Ovary	0.0678204	0.93218	0.0650404
TCGA-23-1070	Ovary	0.074798	0.925202	0.0913911
TCGA-23-1069	Ovary	0.0919108	0.908089	0.0924742
TCGA-23-1068	Ovary	0.0952736	0.904726	0.048814
TCGA-23-1067	Ovary	0.0582775	0.941722	0.106096
TCGA-23-1066	Ovary	0.0986921	0.901308	0.146158
TCGA-23-1065	Ovary	0.125324	0.874676	0.184284
TCGA-23-1064	Ovary	0.0819196	0.91808	0.0798048
TCGA-23-1063	Ovary	0.0948885	0.905112	0.0450884
TCGA-23-1062	Ovary	0.0500102	0.94999	0.135819
TCGA-23-1061	Ovary	0.0936139	0.906386	0.104775
TCGA-23-1060	Ovary	0.0648204	0.93518	0.066951
TCGA-F2-6880	Pancrease	0.071798	0.928202	0.049987
TCGA-F2-6879	Pancrease	0.0889108	0.911089	0.134898
TCGA-F2-6878	Pancrease	0.0922736	0.907726	0.0810521
TCGA-F2-6877	Pancrease	0.0552775	0.944722	0.10774
TCGA-F2-6876	Pancrease	0.0946921	0.905308	0.196525
TCGA-F2-6875	Pancrease	0.121324	0.878676	0.0574396
TCGA-F2-6874	Pancrease	0.0979196	0.90208	0.110264
TCGA-F2-6873	Pancrease	0.0908885	0.909112	0.0641833
TCGA-F2-6872	Pancrease	0.0460102	0.95399	0.184133
TCGA-F2-6871	Pancrease	0.0896139	0.910386	0.0892741
TCGA-F2-6870	Pancrease	0.0608204	0.93918	0.0783108
TCGA-F2-6869	Pancrease	0.067798	0.932202	0.0696533
TCGA-F2-6868	Pancrease	0.0849108	0.915089	0.0548896
TCGA-F2-6867	Pancrease	0.0992736	0.900726	0.0577108
TCGA-F2-6866	Pancrease	0.0512775	0.948722	0.0537057
TCGA-F2-6865	Pancrease	0.0926921	0.907308	0.0976465
TCGA-F2-6864	Pancrease	0.130324	0.869676	0.0928731
TCGA-F2-6863	Pancrease	0.0869196	0.91308	0.0783304
TCGA-F2-6862	Pancrease	0.0998885	0.900112	0.055997
TCGA-F2-6861	Pancrease	0.0550102	0.94499	0.109579
TCGA-F2-6860	Pancrease	0.0986139	0.901386	0.0589663
TCGA-F2-6859	Pancrease	0.0698204	0.93018	0.0492728
TCGA-F2-6858	Pancrease	0.076798	0.923202	0.0694719
TCGA-F2-6857	Pancrease	0.0939108	0.906089	0.136462
TCGA-F2-6856	Pancrease	0.0972736	0.902726	0.0513959
TCGA-F2-6855	Pancrease	0.0602775	0.939722	0.0762571
TCGA-F2-6854	Pancrease	0.0806921	0.919308	0.129446
TCGA-F2-6853	Pancrease	0.0939196	0.90608	0.0689209
TCGA-F2-6852	Pancrease	0.0968885	0.903112	0.0619104
TCGA-F2-6851	Pancrease	0.0620102	0.93799	0.0833367
TCGA-F2-6850	Pancrease	0.0866139	0.913386	0.0601902
TCGA-F2-6849	Pancrease	0.0768204	0.92318	0.058591
TCGA-F2-6848	Pancrease	0.083798	0.916202	0.134708
TCGA-F2-6847	Pancrease	0.0909108	0.909089	0.137087
TCGA-F2-6846	Pancrease	0.0852736	0.914726	0.059777
TCGA-F2-6845	Pancrease	0.0672775	0.932722	0.127559
TCGA-F2-6844	Pancrease	0.0966921	0.903308	0.049541
TCGA-F2-6843	Pancrease	0.134324	0.865676	0.0847428
TCGA-F2-6842	Pancrease	0.0909196	0.90908	0.129689
TCGA-F2-6841	Pancrease	0.0938885	0.906112	0.061423
TCGA-F2-6840	Pancrease	0.0590102	0.94099	0.12928
TCGA-F2-6839	Pancrease	0.0836139	0.916386	0.111069
TCGA-F2-6838	Pancrease	0.0738204	0.92618	0.179623
TCGA-F2-6837	Pancrease	0.080798	0.919202	0.0551186
TCGA-F2-6836	Pancrease	0.0979108	0.902089	0.136322
TCGA-F2-6835	Pancrease	0.0822736	0.917726	0.110675
TCGA-F2-6834	Pancrease	0.0642775	0.935722	0.0522929
TCGA-F2-6833	Pancrease	0.0926921	0.907308	0.119673
TCGA-F2-6832	Pancrease	0.130324	0.869676	0.0969269
TCGA-62-A46O-01A	Lungs_luad	0.0869196	0.91308	0.0568455
TCGA-44-7671-01A	Lungs_luad	0.0998885	0.900112	0.0581212
TCGA-62-A471-01A	Lungs_luad	0.0550102	0.94499	0.179088
TCGA-69-7760-01A	Lungs_luad	0.0986139	0.901386	0.115026
TCGA-49-4501-01A	Lungs_luad	0.0698204	0.93018	0.0685219
TCGA-49-4487-01A	Lungs_luad	0.076798	0.923202	0.104234
TCGA-49-6745-01A	Lungs_luad	0.0939108	0.906089	0.0724372
TCGA-55-8097-01A	Lungs_luad	0.0972736	0.902726	0.074502
TCGA-86-8668-01A	Lungs_luad	0.0602775	0.939722	0.0544208
TCGA-55-6970-01A	Lungs_luad	0.0826921	0.917308	0.0722138
TCGA-55-8621-01A	Lungs_luad	0.139324	0.860676	0.111474
TCGA-44-2656-01A	Lungs_luad	0.0959196	0.90408	0.144338
TCGA-55-6969-11A	Lungs_luad	0.0988885	0.901112	0.0591513
TCGA-91-6840-01A	Lungs_luad	0.0640102	0.93599	0.181705
TCGA-64-5774-01A	Lungs_luad	0.0886139	0.911386	0.081206
TCGA-44-6148-11A	Lungs_luad	0.0788204	0.92118	0.196504
TCGA-62-A46O-01A	Lungs_luad	0.085798	0.914202	0.0644739
TCGA-49-AAR0-01A	Lungs_luad	0.0929108	0.907089	0.197079
TCGA-83-5908-01A	Lungs_luad	0.0872736	0.912726	0.0729471
TCGA-44-A4SS-01A	Lungs_luad	0.0692775	0.930722	0.0956301
TCGA-05-4420-01A	Lungs_luad	0.121692	0.878308	0.0919171
TCGA-64-1678-01A	Lungs_luad	0.107888	0.892112	0.199034
TCGA-78-7156-01A	Lungs_luad	0.0930102	0.90699	0.0584006
TCGA-99-8032-01A	Lungs_luad	0.127614	0.872386	0.089538
TCGA-05-4390-01A	Lungs_luad	0.0778204	0.92218	0.0513013
TCGA-62-8397-01A	Lungs_luad	0.084798	0.915202	0.14888
TCGA-78-7149-01A	Lungs_luad	0.101911	0.898089	0.0619728
TCGA-38-4626-11A	Lungs_luad	0.126274	0.873726	0.0524959
TCGA-97-8171-01A	Lungs_luad	0.0982775	0.901722	0.0648985
TCGA-44-5645-01A	Lungs_luad	0.118692	0.881308	0.0736148
TCGA-55-6986-11A	Lungs_luad	0.12192	0.87808	0.0774338
TCGA-55-8091-01A	Lungs_luad	0.104888	0.895112	0.113817
TCGA-38-4628-01A	Lungs_luad	0.0900102	0.90999	0.0962899
TCGA-78-7158-01A	Lungs_luad	0.124614	0.875386	0.0529137
TCGA-78-7156-01A	Lungs_luad	0.0748204	0.92518	0.104934
TCGA-44-2665-11A	Lungs_luad	0.081798	0.918202	0.0835846
TCGA-86-8669-01A	Lungs_luad	0.0989108	0.901089	0.0742344
TCGA-53-7813-01A	Lungs_luad	0.123274	0.876726	0.0756194
TCGA-50-5939-11A	Lungs_luad	0.0952775	0.904722	0.0654117
TCGA-86-8668-01A	Lungs_luad	0.114692	0.885308	0.050246
TCGA-75-7031-01A	Lungs_luad	0.14792	0.85208	0.056276
TCGA-86-8281-01A	Lungs_luad	0.100888	0.899112	0.0585365
TCGA-69-7761-01A	Lungs_luad	0.0860102	0.91399	0.0982521
TCGA-MN-A4N5-01A	Lungs_luad	0.120614	0.879386	0.1076
TCGA-50-5932-11A	Lungs_luad	0.0708204	0.92918	0.0645902
TCGA-55-6975-11A	Lungs_luad	0.077798	0.922202	0.118052
TCGA-4B-A93V-01A	Lungs_luad	0.0949108	0.905089	0.174154
TCGA-78-7163-01A	Lungs_luad	0.119274	0.880726	0.0532945
TCGA-86-A456-01A	Lungs_luad	0.0912775	0.908722	0.136671
TCGA-77-8009-01A	Lungs_lusc	0.123692	0.876308	0.139266
TCGA-56-8083-11A	Lungs_lusc	0.12692	0.87308	0.116318
TCGA-85-8071-01A	Lungs_lusc	0.109888	0.890112	0.0974283
TCGA-58-8392-01A	Lungs_lusc	0.0950102	0.90499	0.13369
TCGA-77-8143-01A	Lungs_lusc	0.129614	0.870386	0.0823075
TCGA-63-6202-01A	Lungs_lusc	0.0798204	0.92018	0.194276
TCGA-56-7822-01A	Lungs_lusc	0.086798	0.913202	0.172973
TCGA-34-5239-01A	Lungs_lusc	0.103911	0.896089	0.054046
TCGA-94-A5I6-01A	Lungs_lusc	0.128274	0.871726	0.183729
TCGA-39-5011-01A	Lungs_lusc	0.0702775	0.929722	0.192146
TCGA-22-5472-01A	Lungs_lusc	0.130692	0.869308	0.116156
TCGA-33-AASB-01A	Lungs_lusc	0.116888	0.883112	0.0660121
TCGA-60-2725-01A	Lungs_lusc	0.0720102	0.92799	0.0973067
TCGA-60-2714-01A	Lungs_lusc	0.136614	0.863386	0.198749
TCGA-56-7222-11A	Lungs_lusc	0.0868204	0.91318	0.178107
TCGA-66-2768-01A	Lungs_lusc	0.093798	0.906202	0.148387
TCGA-33-4538-01A	Lungs_lusc	0.110911	0.889089	0.0554181
TCGA-66-2786-01A	Lungs_lusc	0.135274	0.864726	0.0942574
TCGA-56-8625-01A	Lungs_lusc	0.0772775	0.922722	0.0535518
TCGA-56-7579-11A	Lungs_lusc	0.127692	0.872308	0.197313
TCGA-77-7139-01A	Lungs_lusc	0.13092	0.86908	0.10855
TCGA-63-5128-01A	Lungs_lusc	0.113888	0.886112	0.109451
TCGA-56-8504-01A	Lungs_lusc	0.0990102	0.90099	0.0594988
TCGA-LA-A7SW-01A	Lungs_lusc	0.133614	0.866386	0.0764274
TCGA-85-6560-01A	Lungs_lusc	0.0838204	0.91618	0.185004
TCGA-66-2793-01A	Lungs_lusc	0.090798	0.909202	0.098192
TCGA-22-4591-01A	Lungs_lusc	0.107911	0.892089	0.0794387
TCGA-39-5024-01A	Lungs_lusc	0.132274	0.867726	0.0564917
TCGA-77-8139-01A	Lungs_lusc	0.0742775	0.925722	0.051764
TCGA-43-6773-01A	Lungs_lusc	0.123692	0.876308	0.0784433
TCGA-90-7767-11A	Lungs_lusc	0.109888	0.890112	0.0690796
TCGA-63-7020-01A	Lungs_lusc	0.0950102	0.90499	0.0484883
TCGA-94-7943-01A	Lungs_lusc	0.129614	0.870386	0.0506938
TCGA-46-3766-01A	Lungs_lusc	0.0798204	0.92018	0.0593798
TCGA-85-8582-01A	Lungs_lusc	0.086798	0.913202	0.0530025
TCGA-63-A5MG-01A	Lungs_lusc	0.103911	0.896089	0.184022
TCGA-66-2787-01A	Lungs_lusc	0.128274	0.871726	0.0440251
TCGA-22-4609-11A	Lungs_lusc	0.0702775	0.929722	0.137164
TCGA-39-5040-11A	Lungs_lusc	0.132692	0.867308	0.0498635
TCGA-22-5471-01A	Lungs_lusc	0.189324	0.810676	0.128957
TCGA-77-7142-01A	Lungs_lusc	0.118888	0.881112	0.135348
TCGA-66-2786-01A	Lungs_lusc	0.0740102	0.92599	0.0548138
TCGA-34-5234-01A	Lungs_lusc	0.0888204	0.91118	0.0459161
TCGA-66-2765-01A	Lungs_lusc	0.095798	0.904202	0.0551773
TCGA-85-8276-01A	Lungs_lusc	0.112911	0.887089	0.117793
TCGA-77-A5G8-01B	Lungs_lusc	0.137274	0.862726	0.0616732
TCGA-18-5592-01A	Lungs_lusc	0.0792775	0.920722	0.077783
TCGA-56-7730-11A	Lungs_lusc	0.0951921	0.904808	0.0452902
TCGA-18-3415-01A	Lungs_lusc	0.121824	0.878176	0.181352
TCGA-33-4533-01A	Lungs_lusc	0.0784196	0.92158	0.0820788
TCGA-66-2734-01A	Lungs_lusc	0.0813885	0.918612	0.127096
TCGA-OR-A5JE-01A	Adrenalgland_acc	0.0765102	0.92349	0.0668722
TCGA-OR-A5K2-01A	Adrenalgland_acc	0.0811139	0.918886	0.186156
TCGA-PK-A5HB-01A	Adrenalgland_acc	0.0913204	0.90868	0.166418
TCGA-OR-A5L9-01A	Adrenalgland_acc	0.098298	0.901702	0.0611421
TCGA-OR-A5LH-01A	Adrenalgland_acc	0.0944108	0.905589	0.199506
TCGA-OR-A5JB-01A	Adrenalgland_acc	0.0997736	0.900226	0.107965
TCGA-OR-A5KU-01A	Adrenalgland_acc	0.0817775	0.918222	0.0797021
TCGA-OR-A5L5-01A	Adrenalgland_acc	0.0921921	0.907808	0.0611044
TCGA-OR-A5LA-01A	Adrenalgland_acc	0.148824	0.851176	0.18584
TCGA-OR-A5L4-01A	Adrenalgland_acc	0.0754196	0.92458	0.0567019
TCGA-PK-A5H9-01A	Adrenalgland_acc	0.0973885	0.902612	0.0473825
TCGA-OR-A5K8-01A	Adrenalgland_acc	0.0735102	0.92649	0.0610114
TCGA-OR-A5LC-01A	Adrenalgland_acc	0.0981139	0.901886	0.185676
TCGA-OR-A5JV-01A	Adrenalgland_acc	0.0883204	0.91168	0.0815351
TCGA-PK-A5HB-01A	Adrenalgland_acc	0.095298	0.904702	0.105928
TCGA-OR-A5JK-01A	Adrenalgland_acc	0.0914108	0.908589	0.0915194
TCGA-OR-A5K8-01A	Adrenalgland_acc	0.0967736	0.903226	0.0504558
TCGA-OR-A5LG-01A	Adrenalgland_acc	0.0787775	0.921222	0.0547632
TCGA-OR-A5LD-01A	Adrenalgland_acc	0.0881921	0.911808	0.0898895
TCGA-OR-A5JM-01A	Adrenalgland_acc	0.144824	0.855176	0.0521248
TCGA-OR-A5J8-01A	Adrenalgland_acc	0.0714196	0.92858	0.0486175
TCGA-OR-A5LE-01A	Adrenalgland_acc	0.0933885	0.906612	0.0907526
TCGA-OR-A5K0-01A	Adrenalgland_acc	0.0695102	0.93049	0.0486881
TCGA-OR-A5KW-01A	Adrenalgland_acc	0.0941139	0.905886	0.0503518
TCGA-OR-A5KY-01A	Adrenalgland_acc	0.0843204	0.91568	0.0926974
TCGA-OR-A5JR-01A	Adrenalgland_acc	0.091298	0.908702	0.14473
TCGA-P6-A5OG-01A	Adrenalgland_acc	0.0984108	0.901589	0.136132
TCGA-OR-A5K5-01A	Adrenalgland_acc	0.0927736	0.907226	0.0499154
TCGA-OR-A5LL-01A	Adrenalgland_acc	0.0747775	0.925222	0.12162
TCGA-OR-A5J5-01A	Adrenalgland_acc	0.0971921	0.902808	0.076121
TCGA-OU-A5PI-01A	Adrenalgland_acc	0.123824	0.876176	0.171956
TCGA-OR-A5L8-01A	Adrenalgland_acc	0.0804196	0.91958	0.0756886
TCGA-OR-A5KW-01A	Adrenalgland_acc	0.0833885	0.916612	0.0555046
TCGA-OR-A5L8-01A	Adrenalgland_acc	0.0785102	0.92149	0.132655
TCGA-OR-A5JJ-01A	Adrenalgland_acc	0.0831139	0.916886	0.0995074
TCGA-OR-A5JY-01A	Adrenalgland_acc	0.0933204	0.90668	0.0498884
TCGA-OR-A5JR-01A	Adrenalgland_acc	0.090298	0.909702	0.0853354
TCGA-OR-A5LD-01A	Adrenalgland_acc	0.0964108	0.903589	0.107645
TCGA-OR-A5L3-01A	Adrenalgland_acc	0.0817736	0.918226	0.0700965
TCGA-OR-A5LM-01A	Adrenalgland_acc	0.0837775	0.916222	0.0555558
TCGA-OR-A5KT-01A	Adrenalgland_acc	0.0841921	0.915808	0.0505519
TCGA-OR-A5LK-01A	Adrenalgland_acc	0.130824	0.869176	0.0462205
TCGA-OU-A5PI-01A	Adrenalgland_acc	0.0874196	0.91258	0.0583004
TCGA-OR-A5LJ-01A	Adrenalgland_acc	0.0903885	0.909612	0.0690123
TCGA-OR-A5JI-01A	Adrenalgland_acc	0.0855102	0.91449	0.0555576
TCGA-OR-A5K3-01A	Adrenalgland_acc	0.0901139	0.909886	0.044857
TCGA-OR-A5LR-01A	Adrenalgland_acc	0.0903204	0.90968	0.0594022
TCGA-PK-A5H9-01A	Adrenalgland_acc	0.097298	0.902702	0.146314
TCGA-OR-A5JF-01A	Adrenalgland_acc	0.0844108	0.915589	0.0615101
TCGA-OR-A5JP-01A	Adrenalgland_acc	0.0887736	0.911226	0.0929858
TCGA-P7-A5NY-05A	Adrenalgland_pcpg	0.0907775	0.909222	0.0831696
TCGA-SP-A6QK-01A	Adrenalgland_pcpg	0.0811921	0.918808	0.0602774
TCGA-TT-A6YO-01A	Adrenalgland_pcpg	0.127824	0.872176	0.0655929
TCGA-RW-A67V-01A	Adrenalgland_pcpg	0.0844196	0.91558	0.048912
TCGA-QR-A6GX-01A	Adrenalgland_pcpg	0.0873885	0.912612	0.182529
TCGA-QR-A6H3-01A	Adrenalgland_pcpg	0.0825102	0.91749	0.179598
TCGA-W2-A7HD-01A	Adrenalgland_pcpg	0.0871139	0.912886	0.126847
TCGA-QR-A6H6-01A	Adrenalgland_pcpg	0.0973204	0.90268	0.0736766
TCGA-WB-A819-01A	Adrenalgland_pcpg	0.094298	0.905702	0.0948485
TCGA-SQ-A6I4-01A	Adrenalgland_pcpg	0.0814108	0.918589	0.0684673
TCGA-RX-A8JQ-01A	Adrenalgland_pcpg	0.0857736	0.914226	0.0662793
TCGA-W2-A7HB-01A	Adrenalgland_pcpg	0.0877775	0.912222	0.130751
TCGA-S7-A7X0-01A	Adrenalgland_pcpg	0.0971921	0.902808	0.178264
TCGA-QR-A706-01A	Adrenalgland_pcpg	0.123824	0.876176	0.0511105
TCGA-W2-A7HA-01B	Adrenalgland_pcpg	0.0804196	0.91958	0.118508
TCGA-QR-A6H2-01A	Adrenalgland_pcpg	0.0833885	0.916612	0.0617313
TCGA-TT-A6YK-01A	Adrenalgland_pcpg	0.0785102	0.92149	0.0834954
TCGA-QR-A70O-01A	Adrenalgland_pcpg	0.0831139	0.916886	0.0589691
TCGA-WB-A81V-01A	Adrenalgland_pcpg	0.0933204	0.90668	0.14159
TCGA-W2-A7UY-01A	Adrenalgland_pcpg	0.090298	0.909702	0.181557
TCGA-PR-A5PG-01A	Adrenalgland_pcpg	0.0964108	0.903589	0.147634
TCGA-WB-A81R-01A	Adrenalgland_pcpg	0.0817736	0.918226	0.0647101
TCGA-XG-A823-01A	Adrenalgland_pcpg	0.0837775	0.916222	0.0662276
TCGA-WB-A80N-01A	Adrenalgland_pcpg	0.0861921	0.913808	0.111589
TCGA-QR-A70V-01A	Adrenalgland_pcpg	0.132824	0.867176	0.0537577
TCGA-S7-A7X0-01A	Adrenalgland_pcpg	0.0894196	0.91058	0.0789489
TCGA-RW-A68D-01A	Adrenalgland_pcpg	0.0923885	0.907612	0.064377
TCGA-RM-A68T-01A	Adrenalgland_pcpg	0.0875102	0.91249	0.118663
TCGA-RW-A685-01A	Adrenalgland_pcpg	0.0921139	0.907886	0.079907
TCGA-QT-A7U0-01A	Adrenalgland_pcpg	0.0923204	0.90768	0.179458
TCGA-W2-A7HE-01A	Adrenalgland_pcpg	0.099298	0.900702	0.0650687
TCGA-SR-A6MT-01A	Adrenalgland_pcpg	0.0864108	0.913589	0.0463925
TCGA-S7-A7WP-01A	Adrenalgland_pcpg	0.0907736	0.909226	0.0747092
TCGA-QR-A70D-01A	Adrenalgland_pcpg	0.0927775	0.907222	0.0552098
TCGA-QR-A70A-01A	Adrenalgland_pcpg	0.145192	0.854808	0.0975324
TCGA-P8-A6RY-01A	Adrenalgland_pcpg	0.201824	0.798176	0.0605648
TCGA-QR-A6GW-01A	Adrenalgland_pcpg	0.14842	0.85158	0.118368
TCGA-WB-A81G-01A	Adrenalgland_pcpg	0.131388	0.868612	0.0595694
TCGA-P8-A5KD-11A	Adrenalgland_pcpg	0.0865102	0.91349	0.19148
TCGA-W2-A7HA-01B	Adrenalgland_pcpg	0.121114	0.878886	0.138062
TCGA-SA-A6C2-01A	Adrenalgland_pcpg	0.10132	0.89868	0.0543353
TCGA-S7-A7WX-01A	Adrenalgland_pcpg	0.108298	0.891702	0.131616
TCGA-SR-A6MR-01A	Adrenalgland_pcpg	0.125411	0.874589	0.107926
TCGA-QT-A5XM-01A	Adrenalgland_pcpg	0.149774	0.850226	0.0706261
TCGA-S7-A7WW-01A	Adrenalgland_pcpg	0.0917775	0.908222	0.19831
TCGA-SR-A6N0-01A	Adrenalgland_pcpg	0.142192	0.857808	0.0509293
TCGA-S7-A7WL-01A	Adrenalgland_pcpg	0.198824	0.801176	0.0748683
TCGA-TT-A6YN-01A	Adrenalgland_pcpg	0.128388	0.871612	0.0646884
TCGA-QR-A7IN-01A	Adrenalgland_pcpg	0.0835102	0.91649	0.129054
TCGA-QR-A70N-01A	Adrenalgland_pcpg	0.148114	0.851886	0.145462
TCGA-RT-A6Y9-01A	Adrenalgland_pcpg	0.0983204	0.90168	0.0674583
TCGA-QR-A6H1-01A	Adrenalgland_pcpg	0.105298	0.894702	0.109787
TCGA-WB-A81K-01A	Adrenalgland_pcpg	0.122411	0.877589	0.0575785
TCGA-RW-A685-01A	Adrenalgland_pcpg	0.146774	0.853226	0.19338
